# Supplementary material for: The impact of digital communication and offline social interactions on depressive symptoms in Chinese older people
Source: Front Public Health. 2024 Nov 13;12:1387637. doi: 10.3389/fpubh.2024.1387637 (PMC11598698; doi:10.3389/fpubh.2024.1387637)
Supplement: Supplementary file 1 [file Data_Sheet_1.xls]

## Sheet: Sheet1
ID	householdID	communityID	province	city	age	age1	gender	marry	edu	register	area	med1	med2	med3	med4	med5	med11	pension	smoke	drink	diagnose	diagno	ADL	IADL	health	intsocial	social	csocial	socialtype	interdo1	interdo2	interdo3	interdo4	interdo5	interdo6	weixin	friendp	wsocial	nosocial	exec	mmse	mmse1	cesd	cesd1	cratsati	income	emptynest	year	lnincome
010104102001	0101041020	0101041	云南省	保山市	64	2	0	1	1	0	3	2	2	2	1	2	2	1	1	1	3	2	23	24	4	2	0	2	1	2	2	2	2	2	2			0	1	1	10	3	16	1	4	21840	1	2020	9.9915
010104102002	0101041020	0101041	云南省	保山市	67	2	1	1	1	0	3	2	2	2	1	2	2	1	2	2	2	2	24	24	4	2	2	1	3	2	2	2	2	2	2			0	2	1	13.3333	3	17	1	3	21840	1	2020	9.9915
010104104001	0101041040	0101041	云南省	保山市	67	2	1	1	1	0	3	2	2	2	1	2	2	1	2	1	1	2	23	24	4	2	1	1	2	2	2	2	2	2	2			0	2	1	15.6667	3	14	1	3	2000	1	2020	7.6009
010104104002	0101041040	0101041	云南省	保山市	60	2	0	1	1	0	3	2	2	2	1	2	2	1	1	2	0	1	24	24	2	2	1	1	2	2	2	2	2	2	2			0	2	1	6	4	16	1	1	2000	1	2020	7.6009
010104105001	0101041050	0101041	云南省	保山市	73	3	0	1	1	0	3	2	2	2	1	2	2	1	1	1	1	2	23	23	2	2	0	2	1	2	2	2	2	2	2			0	1	1	10	3	28	2	3	5597	1	2020	8.62999
010104105002	0101041050	0101041	云南省	保山市	75	3	1	1	2	0	3	2	2	2	1	2	2	1	2	1	2	2	24	23	3	2	0	2	1	2	2	2	2	2	2			0	1	1	19.6667	3	17	1	2	5597	1	2020	8.62999
010104108001	0101041080	0101041	云南省	保山市	63	2	0	1	1	0	3	2	2	2	1	2	2	1	1	1	1	2	23	24	2	2	0	2	1	2	2	2	2	2	2			0	1	1	8	4	20	2	4	6099	1	2020	8.71588
010104108002	0101041080	0101041	云南省	保山市	66	2	1	1	1	0	3	2	2	2	1	2	2	1	2	1	1	2	24	24	3	2	0	2	1	2	2	2	2	2	2			0	1	1	17.3333	3	11	1	3	6099	1	2020	8.71588
010104110001	0101041100	0101041	云南省	保山市	64	2	0	1	1	0	3	2	2	2	1	2	2	1	1	1	1	2	24	24	3	2	0	2	1	2	2	2	2	2	2			0	1	1	2.66667	4	28	2	4	20500	1	2020	9.92818
010104110002	0101041100	0101041	云南省	保山市	72	3	1	1	1	0	3	2	2	2	1	2	2	1	2	1	2	2	24	22	2	2	4	1	3	2	2	2	2	2	2			0	2	1	13.6667	3	17	1	3	20500	1	2020	9.92818
010104111001	0101041110	0101041	云南省	保山市	64	2	1	2	2	0	3	2	2	2	1	2	2	1	2	2	2	2	24	21	4	2	2	1	3	2	2	2	2	2	2			0	2	1	13.3333	3	22	2	3	1239	1	2020	7.12206
010104112002	0101041120	0101041	云南省	保山市	61	2	0	1	1	0	3	2	2	2	1	2	2	1	1	1	2	2	24	24	3	2	2	1	3	2	2	2	2	2	2			0	2	1	12.6667	3	12	1	3	32080	1	2020	10.376
010104114001	0101041140	0101041	云南省	保山市	61	2	0	1	1	0	3	2	2	2	1	2	2	1	1	1	1	2	24	24	4	2	0	2	1	2	2	2	2	2	2			0	1	1	7.66667	4	18	1	1	2100	1	2020	7.64969
010104114002	0101041140	0101041	云南省	保山市	69	2	1	1	1	0	3	2	2	2	1	2	2	1	2	2	0	1	24	24	2	2	0	2	1	2	2	2	2	2	2			0	1	1	18.3333	3	26	2	3	2100	1	2020	7.64969
010104116001	0101041160	0101041	云南省	保山市	60	2	1	1	2	0	3	2	2	2	1	2	2	1	2	1	1	2	23	24	5	2	0	2	1	2	2	2	2	2	2			0	1	1	13	3	24	2	4	4520	1	2020	8.41627
010104116002	0101041160	0101041	云南省	保山市	64	2	0	1	1	0	3	2	2	2	1	2	2	1	1	1	2	2	21	15	2	2	1	1	2	2	2	2	2	2	2			0	2	1	6.66667	4	25	2	3	4520	1	2020	8.41627
010104117001	0101041170	0101041	云南省	保山市	64	2	0	2	1	0	3	2	2	2	1	2	2	1	1	1	2	2	24	24	1	2	1	1	2	2	2	2	2	2	2			0	2	1	11.3333	3	19	1	3	820	1	2020	6.7093
010104118001	0101041180	0101041	云南省	保山市	61	2	1	1	2	0	3	2	2	2	1	2	2	1	2	1	2	2	23	24	2	2	0	2	1	2	2	2	2	2	2			0	1	1	12.3333	3	18	1	3	1000	1	2020	6.90776
010104119001	0101041190	0101041	云南省	保山市	64	2	1	1	2	0	3	2	2	2	1	2	2	1	2	1	1	2	24	24	3	2	1	1	2	2	2	2	2	2	2			0	2	1	13.6667	3	16	1	4	1800	1	2020	7.49554
010104119002	0101041190	0101041	云南省	保山市	60	2	0	1	1	0	3	2	2	2	1	2	2	1	1	1	2	2	24	24	4	2	1	1	2	2	2	2	2	2	2			0	2	1	8.66667	4	22	2	3	1800	1	2020	7.49554
010104123001	0101041230	0101041	云南省	保山市	74	3	0	2	1	0	3	2	2	2	2	2	2	1	1	1	0	1	24	24	3	2	0	2	1	2	2	2	2	2	2			0	1	1	3	4	12	1	4	22500	1	2020	10.0213
010104125001	0101041250	0101041	云南省	保山市	68	2	0	1	1	0	3	2	2	2	1	2	2	1	1	1	1	2	24	21	2	2	0	2	1	2	2	2	2	2	2			0	1	1	9	4	21	2	3	2920	1	2020	7.97934
010104125002	0101041250	0101041	云南省	保山市	67	2	1	1	1	0	3	2	2	2	1	2	2	1	2	2	1	2	24	24	4	2	0	2	1	2	2	2	2	2	2			0	1	1	5.66667	4	17	1	3	2920	1	2020	7.97934
010104127002	0101041270	0101041	云南省	保山市	69	2	1	1	1	0	3	2	2	2	1	2	2	1	2	1	3	2	24	22	2	2	0	2	1	2	2	2	2	2	2			0	1	1	1	4	29	2	4	4196	1	2020	8.34189
010104128001	0101041280	0101041	云南省	保山市	72	3	0	1	1	0	3	2	2	2	1	2	2	1	1	1	1	2	24	24	5	2	0	2	1	2	2	2	2	2	2			0	1	1	3.66667	4	27	2	4	2198	1	2020	7.6953
010104128002	0101041280	0101041	云南省	保山市	77	3	1	1	1	0	3	2	2	2	1	2	2	1	2	1	2	2	24	24	4	2	0	2	1	2	2	2	2	2	2			0	1	1	1	4	20	2	3	2198	1	2020	7.6953
010104212001	0101042120	0101042	云南省	保山市	68	2	0	2	1	0	3	2	2	2	1	2	2	2	1	1	6	2	21	21	3	2	0	2	1	2	2	2	2	2	2			0	1	1	2	4	17	1	3	0	1	2020
010104220001	0101042200	0101042	云南省	保山市	71	3	0	2	1	0	3	2	2	2	1	2	2	1	1	1	5	2	20	18	1	2	2	1	3	2	2	2	2	2	2			0	2	1	1	4	33	2	4	3498	1	2020	8.15995
010104221001	0101042210	0101042	云南省	保山市	67	2	0	1	2	1	3	2	2	1	2	2	2	1	1	1	1	2	24	24	3	2	0	2	1	2	2	2	2	2	2			0	1	1	20	3	13	1	3	66000	1	2020	11.0974
010104222002	0101042220	0101042	云南省	保山市	60	2	1	1	2	1	3	2	2	1	2	2	2	1	2	2	6	2	24	24	2	2	2	1	3	2	2	2	2	2	2			0	2	1	16.6667	3	11	1	4	15064	1	2020	9.62006
010104226001	0101042260	0101042	云南省	保山市	64	2	0	1	2	1	3	2	2	2	1	2	2	1	1	1	2	2	24	24	3	2	0	2	1	2	2	2	2	2	2			0	1	1	22.3333	2	22	2	3	52400	1	2020	10.8667
010104226002	0101042260	0101042	云南省	保山市	63	2	1	1	1	1	3	2	2	2	1	2	2	1	2	2	0	1	24	24	3	2	0	2	1	2	2	2	2	2	2			0	1	1	14.3333	3	27	2	3	52400	1	2020	10.8667
010104227003	0101042270	0101042	云南省	保山市	83	4	1	2	2	1	3	2	2	2	2	2	2	1	2	1	0	1	21	23	5	2	0	2	1	2	2	2	2	2	2			0	1	2	6.66667	4	20	2	4	800	1	2020	6.68461
010104227101	0101042271	0101042	云南省	保山市	79	3	0	2	1	0	3	2	2	1	2	2	2	1	1	1	0	1	24	22	4	2	0	2	1	2	2	2	2	2	2			0	1	1	7	4	24	2	4	24719	1	2020	10.1153
010104228002	0101042280	0101042	云南省	保山市	67	2	0	1	1	0	3	2	2	2	1	2	2	1	1	1	1	2	24	24	3	2	0	2	1	2	2	2	2	2	2			0	1	1	10.3333	3	20	2	4	7099	1	2020	8.86771
010104233001	0101042330	0101042	云南省	保山市	75	3	1	1	1	0	3	2	2	2	1	2	2	1	2	1	1	2	24	24	5	2	0	2	1	2	2	2	2	2	2			0	1	1	3.66667	4	17	1	4	9400	1	2020	9.14847
010104233002	0101042330	0101042	云南省	保山市	75	3	0	1	1	0	3	2	2	2	1	2	2	1	1	1	1	2	24	24	4	2	0	2	1	2	2	2	2	2	2			0	1	1	0	4	22	2	3	9400	1	2020	9.14847
010104302001	0101043020	0101043	云南省	保山市	61	2	0	1	1	0	3	2	2	2	1	2	2	1	1	1	1	2	24	24	2	2	0	2	1	2	2	2	2	2	2			0	1	1	2	4	17	1	3	6200	1	2020	8.7323
010104305001	0101043050	0101043	云南省	保山市	60	2	1	2	1	0	3	2	2	2	1	2	2	1	2	1	1	2	24	23	4	2	0	2	1	2	2	2	2	2	2			0	1	1	1	4	15	1	3	2460	1	2020	7.80792
010104306001	0101043060	0101043	云南省	保山市	67	2	0	1	2	0	3	2	2	2	1	2	2	1	2	1	3	2	24	24	3	2	1	1	2	2	2	2	2	2	2			0	2	1	16.6667	3	27	2	3	36200	1	2020	10.4968
010104306002	0101043060	0101043	云南省	保山市	64	2	1	1	1	0	3	2	2	2	1	2	2	1	2	1	0	1	24	24	5	1	1	1	5	1	1	1	2	2	2	1	1	1	2	1	17.3333	3	17	1	4	36200	1	2020	10.4968
010104307001	0101043070	0101043	云南省	保山市	68	2	1	1	2	0	3	2	2	2	1	2	2	1	2	1	6	2	24	24	3	1	1	1	5	2	1	1	2	2	2	2		0	2	1	19.6667	3	35	2	2	14200	1	2020	9.561
010104307002	0101043070	0101043	云南省	保山市	68	2	0	1	1	0	3	2	2	2	1	2	2	1	1	1	2	2	24	24	2	2	0	2	1	2	2	2	2	2	2			0	1	1	16.6667	3	26	2	2	14200	1	2020	9.561
010104308001	0101043080	0101043	云南省	保山市	65	2	0	2	1	0	3	2	2	2	1	2	2	1	1	1	2	2	21	19	3	2	1	1	2	2	2	2	2	2	2			0	2	1	10.3333	3	24	2	3	1200	1	2020	7.09008
010104310001	0101043100	0101043	云南省	保山市	67	2	0	2	1	0	3	2	2	2	1	2	2	1	1	1	7	2	20	18	1	2	0	2	1	2	2	2	2	2	2			0	1	1	11.3333	3	35	2	4	5498	1	2020	8.61214
010104311001	0101043110	0101043	云南省	保山市	71	3	1	1	1	0	3	2	2	2	1	2	2	1	2	1	5	2	24	24	2	2	0	2	1	2	2	2	2	2	2			0	1	1	5	4	30	2	4	7119	1	2020	8.87052
010104311002	0101043110	0101043	云南省	保山市	69	2	0	1	1	0	3	2	2	2	1	2	2	1	1	1	5	2	18	17	2	2	0	2	1	2	2	2	2	2	2			0	1	1	5.66667	4	22	2	1	7119	1	2020	8.87052
010104312001	0101043120	0101043	云南省	保山市	66	2	0	2	1	0	3	2	2	2	1	2	2	1	1	1	2	2	20	21	2	2	0	2	1	2	2	2	2	2	2			0	1	1	1	4	32	2	4	5967	1	2020	8.694
010104314002	0101043140	0101043	云南省	保山市	68	2	0	2	1	0	3	2	2	2	1	2	2	1	1	2	2	2	24	23	2	2	0	2	1	2	2	2	2	2	2			0	1	1	14	3	12	1	3	11199	1	2020	9.32358
010104315001	0101043150	0101043	云南省	保山市	61	2	0	2	1	0	3	2	2	2	1	2	2	1	1	1	1	2	24	24	2	2	0	2	1	2	2	2	2	2	2			0	1	1	7.33333	4	25	2	3	1280	1	2020	7.15462
010104317001	0101043170	0101043	云南省	保山市	60	2	1	1	2	0	3	2	2	2	1	2	2	1	2	2	2	2	23	24	2	2	0	2	1	2	2	2	2	2	2			0	1	1	22	2	16	1	4	15422	1	2020	9.64355
010104317002	0101043170	0101043	云南省	保山市	62	2	0	1	1	0	3	2	2	2	1	2	2	1	1	1	2	2	24	24	3	2	1	1	2	2	2	2	2	2	2			0	2	1	12.3333	3	15	1	4	15422	1	2020	9.64355
010104319002	0101043190	0101043	云南省	保山市	72	3	0	2	1	0	3	2	2	2	1	2	2	1	1	1	4	2	24	24	3	2	1	1	2	2	2	2	2	2	2			0	2	1	14.3333	3	16	1	4	997	1	2020	6.90475
010104321002	0101043210	0101043	云南省	保山市	60	2	1	1	2	0	3	2	2	2	1	2	2	1	2	2	0	1	24	24	4	2	0	2	1	2	2	2	2	2	2			0	1	1	13.6667	3	16	1	4	0	1	2020
010104322002	0101043220	0101043	云南省	保山市	61	2	1	1	1	0	3	2	2	2	1	2	2	1	2	2	5	2	21	21	1	1	3	1	5	1	1	1	2	2	1	1	1	1	2	1	10.3333	3	20	2	4	3860	1	2020	8.25842
010104325001	0101043250	0101043	云南省	保山市	83	4	0	2	1	0	3	2	2	2	1	2	2	2	1	1	0	1	24	24	4	2	0	2	1	2	2	2	2	2	2			0	1	1	1	4	14	1	3	2699	1	2020	7.90064
010104326001	0101043260	0101043	云南省	保山市	69	2	0	2	2	0	3	2	2	2	1	2	2	1	1	1	3	2	24	22	3	2	0	2	1	2	2	2	2	2	2			0	1	1	14.6667	3	22	2	3	33480	1	2020	10.4187
010104327002	0101043270	0101043	云南省	保山市	70	3	0	2	2	0	3	2	2	2	1	2	2	1	1	1	4	2	24	24	2	2	1	1	2	2	2	2	2	2	2			0	2	1	13.3333	3	20	2	3	23224	1	2020	10.0529
010104328001	0101043280	0101043	云南省	保山市	75	3	1	2	2	0	3	2	2	2	1	2	2	1	2	2	0	1	24	24	3	2	0	2	1	2	2	2	2	2	2			0	1	1	11.3333	3	19	1	4	32997	1	2020	10.4042
010104329001	0101043290	0101043	云南省	保山市	61	2	1	1	1	0	3	2	2	2	1	2	2	1	2	1	1	2	24	22	3	2	2	1	3	2	2	2	2	2	2			0	2	1	6	4	11	1	4	27500	1	2020	10.2219
010206101002	0102061010	0102061	云南省	楚雄彝族自治州	71	3	0	1	2	0	3	2	1	2	2	2	2	1	1	2	2	2	23	22	1	2	0	2	1	2	2	2	2	2	2			0	1	1	14.3333	3	27	2	4	39250	1	2020	10.5777
010206102001	0102061020	0102061	云南省	楚雄彝族自治州	69	2	1	1	2	1	3	2	1	2	2	2	2	1	2	2	4	2	24	24	3	2	0	2	1	2	2	2	2	2	2			0	1	1	15	3	15	1	4	104600	1	2020	11.5579
010206102002	0102061020	0102061	云南省	楚雄彝族自治州	63	2	0	1	1	0	3	2	2	2	1	2	2	1	1	1	0	1	22	24	1	1	1	1	5	1	1	1	2	2	2	1	2	1	2	1	21.6667	2	24	2	3	104600	1	2020	11.5579
010206103001	0102061030	0102061	云南省	楚雄彝族自治州	71	3	0	1	1	0	3	2	1	2	2	2	2	1	1	1	3	2	22	24	2	2	0	2	1	2	2	2	2	2	2			0	1	1	11	3	28	2	3	40800	1	2020	10.6164
010206103002	0102061030	0102061	云南省	楚雄彝族自治州	72	3	1	1	1	1	3	1	2	2	2	2	2	2	2	1	0	1	24	24	5	2	0	2	1	2	2	2	2	2	2			0	1	1	16	3	10	1	3	40800	1	2020	10.6164
010206119002	0102061190	0102061	云南省	楚雄彝族自治州	69	2	1	1	1	0	3	2	1	2	2	2	2	1	2	1	1	2	24	24	2	2	1	1	2	2	2	2	2	2	2			0	2	1	24.6667	2	21	2	4	7800	1	2020	8.96188
010206124001	0102061240	0102061	云南省	楚雄彝族自治州	66	2	0	1	2	0	3	2	2	2	1	2	2	1	2	1	4	2	24	24	3	2	0	2	1	2	2	2	2	2	2			0	1	1	14.6667	3	34	2	3	2472	1	2020	7.81278
010206124002	0102061240	0102061	云南省	楚雄彝族自治州	67	2	1	1	1	0	3	2	2	2	1	2	2	1	2	2	4	2	20	16	2	2	0	2	1	2	2	2	2	2	2			0	1	1	15	3	26	2	2	2472	1	2020	7.81278
010206126001	0102061260	0102061	云南省	楚雄彝族自治州	76	3	0	2	1	0	3	2	2	2	1	2	2	1	1	2	1	2	24	24	3	2	0	2	1	2	2	2	2	2	2			0	1	2	6	4	32	2	2	3000	1	2020	8.00637
010206128001	0102061280	0102061	云南省	楚雄彝族自治州	63	2	1	1	1	0	3	2	2	2	1	2	2	1	2	2	7	2	23	24	3	2	2	1	3	2	2	2	2	2	2			0	2	1	12	3	24	2	3	21660	1	2020	9.98322
010206128002	0102061280	0102061	云南省	楚雄彝族自治州	60	2	0	1	1	0	3	2	2	2	1	2	2	1	1	1	3	2	24	23	3	1	0	2	4	1	2	1	2	2	2	1	2	1	1	1	17	3	39	2	3	21660	1	2020	9.98322
010206202001	0102062020	0102062	云南省	楚雄彝族自治州	82	4	0	2	1	0	3	2	1	2	2	2	2	1	2	1	4	2	24	15	2	2	0	2	1	2	2	2	2	2	2			0	1	1	3	4	21	2	4	3160	1	2020	8.05833
010206205002	0102062050	0102062	云南省	楚雄彝族自治州	60	2	0	1	1	0	3	2	1	2	2	2	2	1	1	2	2	2	23	23	1	2	0	2	1	2	2	2	2	2	2			0	1	1	11	3	17	1	4	9632	1	2020	9.17285
010206207001	0102062070	0102062	云南省	楚雄彝族自治州	72	3	0	2	2	0	3	2	1	2	2	2	2	1	1	2	3	2	24	24	2	2	1	1	2	2	2	2	2	2	2			0	2	1	15.6667	3	19	1	3	10036	1	2020	9.21393
010206210001	0102062100	0102062	云南省	楚雄彝族自治州	65	2	0	2	1	0	3	2	1	2	2	2	2	1	2	1	1	2	24	22	3	2	0	2	1	2	2	2	2	2	2			0	1	1	3	4	34	2	4	1000	1	2020	6.90776
010206211001	0102062110	0102062	云南省	楚雄彝族自治州	65	2	1	1	1	0	3	2	1	2	2	2	2	1	2	2	0	1	24	24	3	2	1	1	2	2	2	2	2	2	2			0	2	1	16	3	27	2	4	13308	1	2020	9.49612
010206211002	0102062110	0102062	云南省	楚雄彝族自治州	63	2	0	1	2	0	3	2	2	2	1	2	2	1	2	2	2	2	24	23	3	2	1	1	2	2	2	2	2	2	2			0	2	1	25	2	18	1	3	13308	1	2020	9.49612
010206212002	0102062120	0102062	云南省	楚雄彝族自治州	61	2	1	1	2	1	3	2	1	2	2	2	2	1	2	1	7	2	23	24	1	2	0	2	1	2	2	2	2	2	2			0	1	1	21	2	12	1	4	1436	1	2020	7.26962
010206213002	0102062130	0102062	云南省	楚雄彝族自治州	64	2	1	1	1	0	3	2	2	2	1	2	2	1	2	1	3	2	24	24	3	2	0	2	1	2	2	2	2	2	2			0	1	1	16.6667	3	16	1	4	6200	1	2020	8.7323
010206213003	0102062130	0102062	云南省	楚雄彝族自治州	62	2	0	1	1	0	3	2	2	2	1	2	2	1	1	1	1	2	23	20	2	2	0	2	1	2	2	2	2	2	2			0	1	1	12.6667	3	18	1	4	6200	1	2020	8.7323
010206214001	0102062140	0102062	云南省	楚雄彝族自治州	60	2	1	1	2	0	3	2	2	2	1	2	2	1	2	1	2	2	24	24	1	2	0	2	1	2	2	2	2	2	2			0	1	1	22.3333	2	13	1	3	2472	1	2020	7.81278
010206214002	0102062140	0102062	云南省	楚雄彝族自治州	62	2	0	1	1	0	3	2	2	2	1	2	2	1	1	1	2	2	24	24	3	2	0	2	1	2	2	2	2	2	2			0	1	1	9	4	21	2	5	2472	1	2020	7.81278
010206216001	0102062160	0102062	云南省	楚雄彝族自治州	73	3	0	2	1	0	3	2	1	2	2	2	2	1	2	1	1	2	23	20	3	2	1	1	2	2	2	2	2	2	2			0	2	1	13.3333	3	13	1	4	1936	1	2020	7.56838
010206219001	0102062190	0102062	云南省	楚雄彝族自治州	80	4	1	1	2	0	3	2	2	2	1	2	2	1	2	2	1	2	23	23	3	2	1	1	2	2	2	2	2	2	2			0	2	1	20	3	28	2	3	3040	1	2020	8.01961
010206219002	0102062190	0102062	云南省	楚雄彝族自治州	68	2	0	1	1	0	3	2	2	2	1	2	2	1	1	2	2	2	24	23	3	2	0	2	1	2	2	2	2	2	2			0	1	1	11.3333	3	27	2	4	3040	1	2020	8.01961
010206220001	0102062200	0102062	云南省	楚雄彝族自治州	74	3	0	1	2	0	3	2	1	2	2	2	2	1	2	2	0	1	24	24	3	2	0	2	1	2	2	2	2	2	2			0	1	1	6.66667	4	16	1	4	73636	1	2020	11.2069
010206222001	0102062220	0102062	云南省	楚雄彝族自治州	83	4	1	2	2	0	3	2	1	2	2	2	2	1	2	1	5	2	24	21	2	2	0	2	1	2	2	2	2	2	2			0	1	1	1	4	31	2	3	7500	1	2020	8.92266
010206223001	0102062230	0102062	云南省	楚雄彝族自治州	70	3	1	1	2	0	3	2	2	2	1	2	2	1	2	1	5	2	24	24	3	2	0	2	1	2	2	2	2	2	2			0	1	1	19.6667	3	20	2	3	3875	1	2020	8.2623
010206223002	0102062230	0102062	云南省	楚雄彝族自治州	64	2	0	1	1	0	3	2	1	2	2	2	2	1	1	1	5	2	24	24	3	2	0	2	1	2	2	2	2	2	2			0	1	1	9	4	31	2	3	3875	1	2020	8.2623
010206224001	0102062240	0102062	云南省	楚雄彝族自治州	68	2	1	1	1	0	3	2	2	2	1	2	2	1	2	2	1	2	21	24	1	2	0	2	1	2	2	2	2	2	2			0	1	1	14.3333	3	25	2	5	15420	1	2020	9.64342
010206224002	0102062240	0102062	云南省	楚雄彝族自治州	64	2	0	1	1	0	3	2	2	2	1	2	2	1	1	2	1	2	22	24	3	2	0	2	1	2	2	2	2	2	2			0	1	1	13.6667	3	30	2	3	15420	1	2020	9.64342
010206301002	0102063010	0102063	云南省	楚雄彝族自治州	61	2	1	1	1	0	3	2	1	2	2	2	2	1	2	2	1	2	24	24	3	2	0	2	1	2	2	2	2	2	2			0	1	1	3.66667	4	10	1	5	24072	1	2020	10.0888
010206302001	0102063020	0102063	云南省	楚雄彝族自治州	62	2	0	1	1	0	3	2	2	2	1	2	2	1	2	2	4	2	24	22	3	2	2	1	3	2	2	2	2	2	2			0	2	1	13	3	33	2	3	35972	1	2020	10.4905
010206302002	0102063020	0102063	云南省	楚雄彝族自治州	63	2	1	1	1	0	3	2	2	2	1	2	2	1	2	1	3	2	24	24	2	2	2	1	3	2	2	2	2	2	2			0	2	1	14	3	16	1	5	35972	1	2020	10.4905
010206303001	0102063030	0102063	云南省	楚雄彝族自治州	81	4	1	1	1	0	3	2	2	2	1	2	2	1	2	2	4	2	24	24	2	2	0	2	1	2	2	2	2	2	2			0	1	1	1	4	25	2	3	5000	1	2020	8.51719
010206304001	0102063040	0102063	云南省	楚雄彝族自治州	61	2	0	1	1	0	3	2	2	2	1	2	2	1	1	1	4	2	24	24	2	2	0	2	1	2	2	2	2	2	2			0	1	1	12.6667	3	25	2	4	3200	2	2020	8.07091
010206304002	0102063040	0102063	云南省	楚雄彝族自治州	62	2	1	1	1	0	3	2	2	2	1	2	2	1	2	1	1	2	24	24	5	2	0	2	1	2	2	2	2	2	2			0	1	1	11.6667	3	13	1	4	3200	2	2020	8.07091
010206305001	0102063050	0102063	云南省	楚雄彝族自治州	64	2	1	1	2	0	3	2	1	2	2	2	2	1	1	1	2	2	24	24	2	2	0	2	1	2	2	2	2	2	2			0	1	1	14.6667	3	18	1	4	4436	1	2020	8.39751
010206305002	0102063050	0102063	云南省	楚雄彝族自治州	62	2	0	1	1	0	3	2	2	2	1	2	2	1	2	1	2	2	24	24	3	2	0	2	1	2	2	2	2	2	2			0	1	1	17.6667	3	12	1	3	4436	1	2020	8.39751
010206307002	0102063070	0102063	云南省	楚雄彝族自治州	65	2	0	1	1	0	3	2	2	2	1	2	2	1	2	1	1	2	24	24	3	2	0	2	1	2	2	2	2	2	2			0	1	1	8.66667	4	23	2	1	2400	1	2020	7.78322
010206308002	0102063080	0102063	云南省	楚雄彝族自治州	82	4	0	1	1	0	3	2	2	2	1	2	2	1	1	1	3	2	23	16	3	2	0	2	1	2	2	2	2	2	2			0	1	1	8.66667	4	18	1	3	15060	1	2020	9.6198
010206310001	0102063100	0102063	云南省	楚雄彝族自治州	76	3	0	2	1	0	3	2	1	2	2	2	2	1	1	1	4	2	23	24	3	2	0	2	1	2	2	2	2	2	2			0	1	1	3	4	18	1	4	4200	1	2020	8.34284
010206312001	0102063120	0102063	云南省	楚雄彝族自治州	76	3	0	2	1	0	3	2	2	2	1	2	2	1	1	1	1	2	22	19	1	2	0	2	1	2	2	2	2	2	2			0	1	1	10.3333	3	14	1	2	7324	1	2020	8.89891
010206314001	0102063140	0102063	云南省	楚雄彝族自治州	80	4	0	2	1	0	3	2	2	2	1	2	2	1	1	1	2	2	23	21	2	2	0	2	1	2	2	2	2	2	2			0	1	1	16.6667	3	26	2	3	1920	1	2020	7.56008
010206315001	0102063150	0102063	云南省	楚雄彝族自治州	63	2	0	2	1	1	3	2	1	2	2	2	2	1	2	1	2	2	24	24	1	2	1	1	2	2	2	2	2	2	2			0	2	1	13	3	29	2	4	4299	1	2020	8.36614
010206318002	0102063180	0102063	云南省	楚雄彝族自治州	62	2	0	1	1	0	3	2	2	2	1	2	2	1	2	1	3	2	24	21	3	2	1	1	2	2	2	2	2	2	2			0	2	1	10.3333	3	25	2	3	12440	1	2020	9.42867
010206319001	0102063190	0102063	云南省	楚雄彝族自治州	61	2	0	1	1	0	3	2	2	2	1	2	2	1	1	1	4	2	24	24	3	2	0	2	1	2	2	2	2	2	2			0	1	1	13	3	13	1	3	3000	1	2020	8.00637
010206319002	0102063190	0102063	云南省	楚雄彝族自治州	63	2	1	1	1	0	3	2	2	2	1	2	2	1	2	2	0	1	24	24	3	2	0	2	1	2	2	2	2	2	2			0	1	1	18.3333	3	20	2	3	3000	1	2020	8.00637
010206322002	0102063220	0102063	云南省	楚雄彝族自治州	69	2	0	2	1	0	3	2	2	2	1	2	2	1	1	1	4	2	24	24	3	2	0	2	1	2	2	2	2	2	2			0	1	1	12.6667	3	26	2	3	3320	1	2020	8.10772
010206324002	0102063240	0102063	云南省	楚雄彝族自治州	74	3	0	1	1	0	3	2	2	2	1	2	2	1	1	1	2	2	22	15	1	2	0	2	1	2	2	2	2	2	2			0	1	1	6.33333	4	30	2	3	2768	1	2020	7.92588
010206325001	0102063250	0102063	云南省	楚雄彝族自治州	70	3	0	1	2	0	3	2	2	2	1	2	2	1	1	2	2	2	23	23	3	2	0	2	1	2	2	2	2	2	2			0	1	1	15.6667	3	28	2	3	17000	1	2020	9.74097
010206325002	0102063250	0102063	云南省	楚雄彝族自治州	70	3	1	1	1	0	3	2	2	2	1	2	2	1	2	1	2	2	23	23	2	2	0	2	1	2	2	2	2	2	2			0	1	1	17.3333	3	33	2	3	17000	1	2020	9.74097
010206326001	0102063260	0102063	云南省	楚雄彝族自治州	68	2	1	1	2	0	3	2	2	2	1	2	2	1	2	2	2	2	24	24	2	2	0	2	1	2	2	2	2	2	2			0	1	1	15.3333	3	29	2	3	2672	1	2020	7.89058
010206326002	0102063260	0102063	云南省	楚雄彝族自治州	69	2	0	1	1	0	3	2	2	2	1	2	2	1	1	1	1	2	21	24	2	2	2	1	3	2	2	2	2	2	2			0	2	1	10.3333	3	19	1	3	2672	1	2020	7.89058
010206328001	0102063280	0102063	云南省	楚雄彝族自治州	60	2	1	1	1	0	3	2	2	2	1	2	2	1	2	2	3	2	23	24	1	2	0	2	1	2	2	2	2	2	2			0	1	1	14.6667	3	21	2	4	4296	1	2020	8.36544
010206330001	0102063300	0102063	云南省	楚雄彝族自治州	71	3	0	1	2	0	3	2	1	2	2	2	2	1	1	2	3	2	24	24	5	2	0	2	1	2	2	2	2	2	2			0	1	1	13	3	23	2	4	8500	1	2020	9.04782
010206330002	0102063300	0102063	云南省	楚雄彝族自治州	73	3	1	1	1	0	3	2	1	2	2	2	2	1	2	2	1	2	19	14	4	2	0	2	1	2	2	2	2	2	2			0	1	1	12.3333	3	19	1	3	8500	1	2020	9.04782
010233101001	0102331010	0102331	云南省	楚雄彝族自治州	63	2	0	1	1	0	3	2	1	2	2	2	2	1	1	1	4	2	23	24	3	2	1	1	2	2	2	2	2	2	2			0	2	1	11.3333	3	19	1	3	61836	1	2020	11.0322
010233103001	0102331030	0102331	云南省	楚雄彝族自治州	69	2	1	1	2	0	3	2	1	2	2	2	2	1	2	1	3	2	24	24	1	2	1	1	2	2	2	2	2	2	2			0	2	1	17.3333	3	21	2	3	4132	1	2020	8.32652
010233103002	0102331030	0102331	云南省	楚雄彝族自治州	62	2	0	1	1	0	3	2	1	2	2	2	2	1	1	1	2	2	24	24	3	2	2	1	3	2	2	2	2	2	2			0	2	1	12.3333	3	21	2	3	4132	1	2020	8.32652
010233118002	0102331180	0102331	云南省	楚雄彝族自治州	75	3	1	1	1	0	3	2	2	2	1	2	2	1	1	1	6	2	23	24	4	2	1	1	2	2	2	2	2	2	2			0	2	1	14.6667	3	14	1	3	10472	1	2020	9.25646
010233121002	0102331210	0102331	云南省	楚雄彝族自治州	66	2	0	1	1	1	3	2	1	2	2	2	2	2	1	1	2	2	24	23	1	1	2	1	5	2	2	1	2	2	1	2		0	2	1	18.6667	3	26	2	3	39100	1	2020	10.5739
010233201001	0102332010	0102332	云南省	楚雄彝族自治州	65	2	0	1	2	1	3	2	2	2	1	2	2	1	1	1	7	2	23	23	2	2	1	1	2	2	2	2	2	2	2			0	2	1	15	3	20	2	4	16469	1	2020	9.70924
010233201002	0102332010	0102332	云南省	楚雄彝族自治州	66	2	1	1	2	0	3	2	2	2	1	2	2	1	2	2	8	2	24	24	2	2	0	2	1	2	2	2	2	2	2			0	1	1	11	3	14	1	4	16469	1	2020	9.70924
010233207001	0102332070	0102332	云南省	楚雄彝族自治州	62	2	0	1	1	1	3	2	2	2	1	2	2	1	1	1	1	2	23	21	2	2	1	1	2	2	2	2	2	2	2			0	2	1	9	4	21	2	4	2496	1	2020	7.82244
010233207002	0102332070	0102332	云南省	楚雄彝族自治州	70	3	1	1	1	0	3	2	2	2	1	2	2	1	2	2	3	2	24	21	4	2	0	2	1	2	2	2	2	2	2			0	1	1	14	3	27	2	2	2496	1	2020	7.82244
010233211002	0102332110	0102332	云南省	楚雄彝族自治州	60	2	1	1	2	0	3	2	2	2	1	2	2	1	2	1	3	2	24	23	4	2	2	1	3	2	2	2	2	2	2			0	2	1	22.3333	2	17	1	5	4236	1	2020	8.35137
010233212001	0102332120	0102332	云南省	楚雄彝族自治州	73	3	1	1	2	0	3	2	2	2	1	2	2	1	2	1	8	2	23	22	2	2	0	2	1	2	2	2	2	2	2			0	1	1	16.3333	3	36	2	2	14620	1	2020	9.59015
010233212002	0102332120	0102332	云南省	楚雄彝族自治州	67	2	0	1	2	0	3	2	2	2	1	2	2	1	1	1	5	2	23	24	4	2	0	2	1	2	2	2	2	2	2			0	1	1	12	3	25	2	4	14620	1	2020	9.59015
010233216001	0102332160	0102332	云南省	楚雄彝族自治州	73	3	0	1	1	0	3	2	2	2	1	2	2	1	1	1	0	1	24	24	4	1	0	2	4	2	2	1	2	2	2	2		0	1	1	5.66667	4	17	1	4	4820	1	2020	8.48053
010233216002	0102332160	0102332	云南省	楚雄彝族自治州	73	3	1	1	2	0	3	2	2	2	1	2	2	1	2	2	0	1	24	24	4	2	1	1	2	2	2	2	2	2	2			0	2	1	18.6667	3	11	1	3	4820	1	2020	8.48053
010233218001	0102332180	0102332	云南省	楚雄彝族自治州	64	2	1	1	2	0	3	2	2	2	1	2	2	1	2	1	2	2	24	24	3	2	0	2	1	2	2	2	2	2	2			0	1	1	17.3333	3	16	1	4	10565	1	2020	9.2653
010233301001	0102333010	0102333	云南省	楚雄彝族自治州	64	2	0	1	1	0	3	2	2	2	1	2	2	1	1	1	1	2	24	24	2	2	0	2	1	2	2	2	2	2	2			0	1	1	13.3333	3	24	2	4	2800	1	2020	7.93737
010233301002	0102333010	0102333	云南省	楚雄彝族自治州	65	2	1	1	2	0	3	2	2	2	1	2	2	1	2	1	1	2	24	24	3	2	0	2	1	2	2	2	2	2	2			0	1	1	24.3333	2	13	1	5	2800	1	2020	7.93737
010233302001	0102333020	0102333	云南省	楚雄彝族自治州	63	2	0	1	1	0	3	2	2	2	1	2	2	1	1	1	1	2	24	24	2	2	0	2	1	2	2	2	2	2	2			0	1	1	2	4	10	1	4	9360	1	2020	9.1442
010233302002	0102333020	0102333	云南省	楚雄彝族自治州	63	2	1	1	1	0	3	2	2	2	1	2	2	1	2	2	0	1	24	24	5	2	0	2	1	2	2	2	2	2	2			0	1	1	9	4	21	2	4	9360	1	2020	9.1442
010233303001	0102333030	0102333	云南省	楚雄彝族自治州	70	3	0	1	1	0	3	2	2	2	1	2	2	1	1	1	1	2	23	21	4	2	0	2	1	2	2	2	2	2	2			0	1	1	7.66667	4	21	2	3	3672	1	2020	8.20849
010233303002	0102333030	0102333	云南省	楚雄彝族自治州	83	4	1	1	3	0	3	2	2	2	1	2	2	1	2	2	6	2	23	24	1	2	0	2	1	2	2	2	2	2	2			0	1	1	19.3333	3	29	2	3	3672	1	2020	8.20849
010233305002	0102333050	0102333	云南省	楚雄彝族自治州	61	2	0	1	1	0	3	2	2	2	1	2	2	1	1	2	1	2	24	24	5	2	1	1	2	2	2	2	2	2	2			0	2	1	11.3333	3	18	1	1	5520	1	2020	8.61613
010233306002	0102333060	0102333	云南省	楚雄彝族自治州	71	3	1	1	1	1	3	2	2	2	1	2	2	1	2	2	0	1	23	24	5	2	0	2	1	2	2	2	2	2	2			0	1	1	12.3333	3	10	1	4	10500	1	2020	9.25913
010233307001	0102333070	0102333	云南省	楚雄彝族自治州	60	2	1	1	1	1	3	2	2	2	1	2	2	1	1	1	5	2	21	23	2	2	0	2	1	2	2	2	2	2	2			0	1	1	9	4	18	1	3	1800	1	2020	7.49554
010233311001	0102333110	0102333	云南省	楚雄彝族自治州	70	3	1	1	1	0	3	2	2	2	1	2	2	1	2	2	0	1	24	24	4	2	0	2	1	2	2	2	2	2	2			0	1	1	2	4	12	1	3	5700	1	2020	8.64822
010233311002	0102333110	0102333	云南省	楚雄彝族自治州	61	2	0	1	1	0	3	2	2	2	1	2	2	1	1	1	1	2	24	24	1	2	0	2	1	2	2	2	2	2	2			0	1	1	15.3333	3	10	1	4	5700	1	2020	8.64822
010233312002	0102333120	0102333	云南省	楚雄彝族自治州	62	2	1	1	2	0	3	2	2	2	1	2	2	1	2	2	0	1	24	23	3	2	0	2	1	2	2	2	2	2	2			0	1	1	19.6667	3	10	1	4	9300	1	2020	9.13777
010233313001	0102333130	0102333	云南省	楚雄彝族自治州	76	3	1	1	1	1	3	1	2	2	2	2	2	2	2	1	4	2	24	24	3	2	0	2	1	2	2	2	2	2	2			0	1	1	8.66667	4	19	1	3	1320	1	2020	7.18539
010233313002	0102333130	0102333	云南省	楚雄彝族自治州	68	2	0	1	1	0	3	2	2	2	1	2	2	1	1	1	2	2	24	24	4	2	0	2	1	2	2	2	2	2	2			0	1	1	9	4	13	1	3	1320	1	2020	7.18539
010233315002	0102333150	0102333	云南省	楚雄彝族自治州	63	2	0	1	1	0	3	2	2	2	1	2	2	1	1	1	1	2	24	24	3	2	0	2	1	2	2	2	2	2	2			0	1	1	11	3	21	2	4	64800	1	2020	11.0791
010233316001	0102333160	0102333	云南省	楚雄彝族自治州	67	2	1	2	2	1	3	2	2	2	1	2	2	1	2	2	3	2	24	24	3	1	1	1	5	1	2	2	2	2	2	1	1	1	2	1	18	3	16	1	4	21600	1	2020	9.98045
010233317001	0102333170	0102333	云南省	楚雄彝族自治州	61	2	1	1	2	0	3	2	2	2	1	2	2	1	2	2	2	2	24	24	1	1	2	1	5	2	2	1	2	2	2	2		0	2	1	19.6667	3	18	1	3	4080	1	2020	8.31385
010233317002	0102333170	0102333	云南省	楚雄彝族自治州	61	2	0	1	2	0	3	2	2	2	1	2	2	1	1	1	2	2	24	23	3	1	3	1	5	2	1	1	2	2	2	1	1	1	2	1	19	3	24	2	3	4080	1	2020	8.31385
010233318001	0102333180	0102333	云南省	楚雄彝族自治州	62	2	0	1	1	0	3	2	2	2	1	2	2	1	1	1	5	2	23	24	3	2	1	1	2	2	2	2	2	2	2			0	2	1	18	3	19	1	4	27500	1	2020	10.2219
010233319001	0102333190	0102333	云南省	楚雄彝族自治州	67	2	0	1	1	0	3	2	2	2	1	2	2	1	1	1	3	2	23	24	3	2	0	2	1	2	2	2	2	2	2			0	1	1	15.3333	3	25	2	3	4522	1	2020	8.41671
010233319002	0102333190	0102333	云南省	楚雄彝族自治州	68	2	1	1	1	0	3	2	2	2	1	2	2	1	1	1	5	2	24	24	1	2	0	2	1	2	2	2	2	2	2			0	1	1	17.6667	3	21	2	5	4522	1	2020	8.41671
010233321001	0102333210	0102333	云南省	楚雄彝族自治州	63	2	0	1	1	0	3	2	2	2	1	2	2	1	1	1	2	2	24	18	1	2	0	2	1	2	2	2	2	2	2			0	1	1	14	3	21	2	3	2759	1	2020	7.92262
010233321002	0102333210	0102333	云南省	楚雄彝族自治州	64	2	1	1	1	0	3	2	2	2	1	2	2	1	2	2	1	2	24	14	3	2	0	2	1	2	2	2	2	2	2			0	1	1	12.3333	3	22	2	3	2759	1	2020	7.92262
010233322001	0102333220	0102333	云南省	楚雄彝族自治州	62	2	1	1	1	1	3	2	2	2	1	2	2	1	2	1	0	1	24	24	1	2	0	2	1	2	2	2	2	2	2			0	1	1	14	3	14	1	4	6200	2	2020	8.7323
010233326001	0102333260	0102333	云南省	楚雄彝族自治州	62	2	0	1	1	1	3	2	2	2	1	2	2	1	1	2	3	2	12	13	2	2	2	1	3	2	2	2	2	2	2			0	2	1	17.3333	3	25	2	3	52380	1	2020	10.8663
010233326002	0102333260	0102333	云南省	楚雄彝族自治州	67	2	1	1	1	0	3	2	2	2	1	2	2	1	2	1	2	2	19	19	1	2	0	2	1	2	2	2	2	2	2			0	1	1	15.6667	3	17	1	4	52380	1	2020	10.8663
010233327001	0102333270	0102333	云南省	楚雄彝族自治州	65	2	0	1	1	1	3	2	2	2	1	2	2	1	1	2	4	2	22	19	2	2	1	1	2	2	2	2	2	2	2			0	2	1	10	3	26	2	4	36428	1	2020	10.5031
010233327002	0102333270	0102333	云南省	楚雄彝族自治州	67	2	1	1	1	1	3	2	2	2	1	2	2	1	2	1	2	2	24	22	3	2	0	2	1	2	2	2	2	2	2			0	1	1	5.33333	4	28	2	4	36428	1	2020	10.5031
010233329001	0102333290	0102333	云南省	楚雄彝族自治州	61	2	1	1	2	0	3	2	2	2	1	2	2	1	2	2	2	2	24	24	4	2	2	1	3	2	2	2	2	2	2			0	2	1	19	3	10	1	3	4600	1	2020	8.43381
010233329002	0102333290	0102333	云南省	楚雄彝族自治州	63	2	0	1	2	0	3	2	2	2	1	2	2	1	1	1	3	2	24	22	3	2	1	1	2	2	2	2	2	2	2			0	2	1	13.3333	3	13	1	3	4600	1	2020	8.43381
010446101001	0104461010	0104461	云南省	昭通市	79	3	1	2	1	0	3	2	2	2	1	2	2	1	2	1	2	2	24	24	3	2	1	1	2	2	2	2	2	2	2			0	2	2	1	4	12	1	4	1850	1	2020	7.52294
010446104002	0104461040	0104461	云南省	昭通市	61	2	1	2	1	0	3	2	2	2	1	2	2	1	2	1	0	1	24	24	4	1	0	2	4	2	1	2	2	2	2	1	2	1	1	1	8	4	16	1	4	45400	1	2020	10.7233
010446108001	0104461080	0104461	云南省	昭通市	71	3	0	2	1	0	3	2	1	2	2	2	2	1	1	2	3	2	24	24	1	2	1	1	2	2	2	2	2	2	2			0	2	1	8.66667	4	26	2	2	9199	1	2020	9.12685
010446111002	0104461110	0104461	云南省	昭通市	66	2	0	1	1	0	3	2	1	2	2	2	2	1	1	1	4	2	23	22	3	2	1	1	2	2	2	2	2	2	2			0	2	1	10	3	35	2	4	12999	1	2020	9.47263
010446112002	0104461120	0104461	云南省	昭通市	74	3	1	1	1	0	3	2	1	2	2	2	2	1	2	1	2	2	24	24	3	2	0	2	1	2	2	2	2	2	2			0	1	1	10.3333	3	22	2	3	14598	2	2020	9.58864
010446114001	0104461140	0104461	云南省	昭通市	75	3	0	1	2	0	3	2	1	2	2	2	2	1	1	2	5	2	23	24	2	2	0	2	1	2	2	2	2	2	2			0	1	1	14.3333	3	33	2	2	4016	1	2020	8.29804
010446114002	0104461140	0104461	云南省	昭通市	76	3	1	1	2	0	3	2	1	2	2	2	2	1	2	1	1	2	23	24	1	2	1	1	2	2	2	2	2	2	2			0	2	1	8.66667	4	31	2	3	4016	1	2020	8.29804
010446118001	0104461180	0104461	云南省	昭通市	69	2	1	1	1	0	3	2	1	2	2	2	2	1	2	1	6	2	24	24	4	2	3	1	3	2	2	2	2	2	2			0	2	1	12.6667	3	11	1	4	7496	1	2020	8.92212
010446118002	0104461180	0104461	云南省	昭通市	66	2	0	1	1	0	3	2	1	2	2	2	2	1	1	1	2	2	22	24	2	2	0	2	1	2	2	2	2	2	2			0	1	1	13	3	14	1	4	7496	1	2020	8.92212
010446119001	0104461190	0104461	云南省	昭通市	74	3	0	2	1	0	3	2	1	2	2	2	2	1	1	1	4	2	24	21	3	2	0	2	1	2	2	2	2	2	2			0	1	2	3	4	10	1	3	1800	1	2020	7.49554
010446120001	0104461200	0104461	云南省	昭通市	62	2	0	1	1	0	3	2	2	2	1	2	2	1	1	1	2	2	24	24	3	1	1	1	5	2	2	1	2	2	2	2		0	2	1	5.33333	4	16	1	1	6950	1	2020	8.8465
010446120002	0104461200	0104461	云南省	昭通市	66	2	1	1	1	0	3	2	2	2	1	2	2	1	2	2	2	2	23	22	2	2	1	1	2	2	2	2	2	2	2			0	2	1	4.66667	4	11	1	3	6950	1	2020	8.8465
010446123001	0104461230	0104461	云南省	昭通市	60	2	1	1	2	0	3	2	2	2	1	2	2	1	2	2	1	2	24	24	3	2	1	1	2	2	2	2	2	2	2			0	2	1	10.3333	3	18	1	3	33500	1	2020	10.4193
010446124001	0104461240	0104461	云南省	昭通市	65	2	1	2	1	0	3	2	1	2	2	2	2	1	2	1	0	1	24	24	3	2	2	1	3	2	2	2	2	2	2			0	2	1	6.66667	4	10	1	4	2309	2	2020	7.74457
010446201002	0104462010	0104462	云南省	昭通市	70	3	1	1	1	0	3	2	1	2	2	2	2	1	2	1	1	2	23	24	3	2	0	2	1	2	2	2	2	2	2			0	1	1	12.6667	3	13	1	3	32856	1	2020	10.3999
010446202001	0104462020	0104462	云南省	昭通市	67	2	0	1	1	0	3	2	2	1	2	2	2	1	1	1	1	2	24	24	3	1	1	1	5	2	2	1	2	2	2	1	2	1	2	1	8	4	13	1	3	33499	1	2020	10.4193
010446202002	0104462020	0104462	云南省	昭通市	77	3	1	1	2	0	3	2	1	2	2	2	2	1	2	1	1	2	22	23	3	2	0	2	1	2	2	2	2	2	2			0	1	1	10.6667	3	21	2	5	33499	1	2020	10.4193
010446205002	0104462050	0104462	云南省	昭通市	60	2	1	1	2	0	3	2	1	2	2	2	2	1	2	2	3	2	24	24	5	1	1	1	5	2	1	1	2	2	2	1	1	1	2	1	16.3333	3	22	2	3	1320	1	2020	7.18539
010446206001	0104462060	0104462	云南省	昭通市	65	2	1	2	2	0	3	2	1	2	2	2	2	1	2	2	6	2	24	21	2	2	2	1	3	2	2	2	2	2	2			0	2	1	21.6667	2	28	2	2	24348	1	2020	10.1002
010446207001	0104462070	0104462	云南省	昭通市	73	3	1	2	1	0	3	2	1	2	2	2	2	1	2	2	3	2	24	23	2	2	2	1	3	2	2	2	2	2	2			0	2	1	16	3	17	1	3	3036	1	2020	8.0183
010446209001	0104462090	0104462	云南省	昭通市	61	2	0	1	1	0	3	2	2	2	1	2	2	1	1	1	2	2	24	24	2	1	2	1	5	1	2	1	2	2	1	1	2	1	2	1	5.33333	4	20	2	3	173000	1	2020	12.061
010446212001	0104462120	0104462	云南省	昭通市	70	3	1	1	2	0	3	2	2	2	1	2	2	1	2	2	2	2	24	24	3	2	0	2	1	2	2	2	2	2	2			0	1	1	17.3333	3	13	1	4	7718	1	2020	8.95131
010446212002	0104462120	0104462	云南省	昭通市	71	3	0	1	1	0	3	2	2	2	1	2	2	1	1	1	4	2	22	24	1	1	2	1	5	2	1	2	2	2	2	2		0	2	1	8.33333	4	36	2	4	7718	1	2020	8.95131
010446214002	0104462140	0104462	云南省	昭通市	66	2	0	2	2	0	3	2	1	2	2	2	2	1	1	1	2	2	24	24	3	2	0	2	1	2	2	2	2	2	2			0	1	1	14	3	14	1	4	2093	1	2020	7.64635
010446219001	0104462190	0104462	云南省	昭通市	72	3	0	2	1	0	3	2	2	2	1	2	2	1	1	1	2	2	22	24	3	2	1	1	2	2	2	2	2	2	2			0	2	1	12.3333	3	19	1	3	4840	1	2020	8.48467
010446221002	0104462210	0104462	云南省	昭通市	63	2	1	1	1	0	3	2	1	2	2	2	2	1	2	1	3	2	24	24	3	2	2	1	3	2	2	2	2	2	2			0	2	1	2	4	11	1	4	38999	1	2020	10.5713
010446223001	0104462230	0104462	云南省	昭通市	71	3	0	1	1	0	3	2	1	2	2	2	2	1	1	2	1	2	24	24	3	2	1	1	2	2	2	2	2	2	2			0	2	1	8.33333	4	19	1	3	8398	1	2020	9.03575
010446223002	0104462230	0104462	云南省	昭通市	68	2	1	1	2	0	3	2	1	2	2	2	2	1	2	2	3	2	24	24	5	2	1	1	2	2	2	2	2	2	2			0	2	1	7.33333	4	17	1	3	8398	1	2020	9.03575
010446225001	0104462250	0104462	云南省	昭通市	76	3	1	2	1	0	3	2	1	2	2	2	2	1	2	2	2	2	24	24	3	2	0	2	1	2	2	2	2	2	2			0	1	1	7.66667	4	19	1	1	3999	1	2020	8.2938
010446228001	0104462280	0104462	云南省	昭通市	71	3	0	1	1	0	3	2	2	2	1	2	2	1	1	2	0	1	23	24	3	2	0	2	1	2	2	2	2	2	2			0	1	1	19.3333	3	16	1	3	20260	1	2020	9.9164
010446228002	0104462280	0104462	云南省	昭通市	75	3	1	1	2	0	3	2	2	2	1	2	2	1	2	1	1	2	23	24	3	1	2	1	5	2	1	2	2	2	2	2		0	2	1	18.6667	3	10	1	3	20260	1	2020	9.9164
010446229002	0104462290	0104462	云南省	昭通市	64	2	1	1	3	0	3	2	1	2	2	2	2	1	1	2	3	2	24	24	3	1	3	1	5	1	1	1	2	2	2	1	2	1	2	1	15.6667	3	13	1	4	10380	1	2020	9.24764
010446230002	0104462300	0104462	云南省	昭通市	65	2	0	2	1	0	3	2	1	2	2	2	2	1	1	1	4	2	22	22	3	2	1	1	2	2	2	2	2	2	2			0	2	1	4.33333	4	34	2	3	5100	1	2020	8.537
010446307001	0104463070	0104463	云南省	昭通市	62	2	1	2	1	0	3	2	1	2	2	2	2	1	2	1	1	2	24	22	2	1	2	1	5	2	1	1	2	2	2	1	2	1	2	1	5.33333	4	28	2	3	19724	1	2020	9.88959
010446312001	0104463120	0104463	云南省	昭通市	62	2	0	1	1	0	3	2	2	2	1	2	2	1	1	1	2	2	24	24	3	2	0	2	1	2	2	2	2	2	2			0	1	1	5.33333	4	25	2	3	8400	1	2020	9.03599
010446312002	0104463120	0104463	云南省	昭通市	64	2	1	1	2	0	3	2	2	2	1	2	2	1	2	1	2	2	24	24	2	1	2	1	5	1	1	1	2	2	2	1	1	1	2	1	19.6667	3	17	1	3	8400	1	2020	9.03599
010446313001	0104463130	0104463	云南省	昭通市	71	3	1	1	1	0	3	2	2	2	1	2	2	1	2	2	2	2	23	23	4	2	0	2	1	2	2	2	2	2	2			0	1	1	11.3333	3	12	1	4	6434	1	2020	8.76935
010446313002	0104463130	0104463	云南省	昭通市	70	3	0	1	1	0	3	2	2	2	1	2	2	1	1	1	3	2	23	17	1	2	1	1	2	2	2	2	2	2	2			0	2	1	8	4	20	2	2	6434	1	2020	8.76935
010446314002	0104463140	0104463	云南省	昭通市	63	2	1	1	2	0	3	2	2	2	1	2	2	1	2	1	3	2	23	22	1	2	0	2	1	2	2	2	2	2	2			0	1	1	11	3	28	2	2	18100	1	2020	9.80367
010446318001	0104463180	0104463	云南省	昭通市	74	3	1	1	1	0	3	2	2	2	1	2	2	1	2	1	5	2	24	23	1	2	0	2	1	2	2	2	2	2	2			0	1	1	17.3333	3	28	2	3	25600	1	2020	10.1503
010446318002	0104463180	0104463	云南省	昭通市	74	3	0	1	1	0	3	2	2	2	1	2	2	1	1	1	3	2	24	22	3	1	1	1	5	2	2	1	2	2	2	2		0	2	1	8	4	22	2	4	25600	1	2020	10.1503
010446322001	0104463220	0104463	云南省	昭通市	76	3	0	2	1	0	3	2	2	2	1	2	2	1	1	1	5	2	16	14	1	2	1	1	2	2	2	2	2	2	2			0	2	1	8.33333	4	32	2	1	2800	1	2020	7.93737
010446323001	0104463230	0104463	云南省	昭通市	61	2	0	1	1	0	3	2	2	2	1	2	2	1	1	1	6	2	24	24	2	2	0	2	1	2	2	2	2	2	2			0	1	1	5.33333	4	28	2	3	11199	1	2020	9.32358
010446323002	0104463230	0104463	云南省	昭通市	63	2	1	1	1	0	3	2	2	2	1	2	2	1	2	2	1	2	24	24	4	2	0	2	1	2	2	2	2	2	2			0	1	1	12.6667	3	13	1	3	11199	1	2020	9.32358
010446326001	0104463260	0104463	云南省	昭通市	68	2	0	1	1	0	3	2	2	2	1	2	2	1	1	1	3	2	20	18	1	2	0	2	1	2	2	2	2	2	2			0	1	1	12	3	36	2	4	3571	1	2020	8.1806
010446326002	0104463260	0104463	云南省	昭通市	68	2	1	1	1	0	3	2	2	2	1	2	2	1	2	2	4	2	20	20	2	2	0	2	1	2	2	2	2	2	2			0	1	1	19.3333	3	28	2	4	3571	1	2020	8.1806
010446330001	0104463300	0104463	云南省	昭通市	74	3	1	2	2	0	3	2	2	2	1	2	2	1	1	1	1	2	24	24	3	1	2	1	5	1	1	1	2	2	2	1	1	1	2	1	23	2	22	2	3	4840	1	2020	8.48467
010451103001	0104511030	0104511	云南省	昭通市	70	3	0	1	2	0	3	2	2	2	1	2	2	1	1	1	3	2	23	20	2	1	0	2	4	2	1	1	2	2	2	1	2	1	1	1	14.3333	3	14	1	4	82120	1	2020	11.3159
010451103002	0104511030	0104511	云南省	昭通市	64	2	1	1	2	1	3	1	2	2	2	2	2	1	2	1	3	2	24	24	2	1	0	2	4	2	1	1	2	2	2	1	1	1	1	1	24	2	16	1	3	82120	1	2020	11.3159
010451104001	0104511040	0104511	云南省	昭通市	65	2	0	2	1	0	3	2	2	2	1	2	2	1	1	1	1	2	24	24	3	1	1	1	5	1	2	1	2	2	2	1	2	1	2	1	17	3	19	1	3	0	1	2020
010451107001	0104511070	0104511	云南省	昭通市	67	2	1	1	1	0	3	2	2	2	1	2	2	1	2	2	0	1	24	24	3	2	1	1	2	2	2	2	2	2	2			0	2	1	6.33333	4	17	1	3	29900	1	2020	10.3056
010451107002	0104511070	0104511	云南省	昭通市	63	2	0	1	1	0	3	2	2	2	1	2	2	1	1	2	2	2	24	24	3	2	0	2	1	2	2	2	2	2	2			0	1	1	6.66667	4	32	2	4	29900	1	2020	10.3056
010451109001	0104511090	0104511	云南省	昭通市	75	3	0	1	1	0	3	2	2	2	1	2	2	1	1	2	2	2	23	24	2	2	1	1	2	2	2	2	2	2	2			0	2	1	1	4	22	2	4	11200	1	2020	9.32367
010451109002	0104511090	0104511	云南省	昭通市	74	3	1	1	2	0	3	2	2	2	1	2	2	1	2	2	2	2	24	24	3	2	0	2	1	2	2	2	2	2	2			0	1	1	8.66667	4	14	1	3	11200	1	2020	9.32367
010451111001	0104511110	0104511	云南省	昭通市	65	2	1	1	1	0	3	2	2	2	1	2	2	1	2	2	5	2	24	24	3	1	0	2	4	2	1	2	2	2	2	1	2	1	1	1	19	3	14	1	3	3000	1	2020	8.00637
010451111002	0104511110	0104511	云南省	昭通市	66	2	0	1	1	0	3	2	2	2	1	2	2	1	1	2	2	2	24	24	2	2	0	2	1	2	2	2	2	2	2			0	1	1	0	4	16	1	3	3000	1	2020	8.00637
010451115001	0104511150	0104511	云南省	昭通市	68	2	1	1	1	0	3	2	2	2	1	2	2	1	2	2	1	2	23	24	2	2	1	1	2	2	2	2	2	2	2			0	2	1	7.33333	4	20	2	3	2100	1	2020	7.64969
010451115002	0104511150	0104511	云南省	昭通市	66	2	0	1	1	0	3	2	2	2	1	2	2	1	1	1	3	2	24	23	3	2	2	1	3	2	2	2	2	2	2			0	2	1	16.6667	3	31	2	2	2100	1	2020	7.64969
010451117001	0104511170	0104511	云南省	昭通市	65	2	0	1	1	0	3	2	2	2	1	2	2	1	1	1	5	2	18	24	2	2	0	2	1	2	2	2	2	2	2			0	1	1	5.33333	4	20	2	2	93000	1	2020	11.4404
010451118001	0104511180	0104511	云南省	昭通市	74	3	0	1	1	0	3	2	2	2	2	2	1	1	2	1	5	2	15	18	1	2	0	2	1	2	2	2	2	2	2			0	1	1	0	4	26	2	4	21000	1	2020	9.95228
010451118002	0104511180	0104511	云南省	昭通市	72	3	1	1	1	0	3	2	2	2	2	2	1	1	2	1	2	2	23	24	1	2	0	2	1	2	2	2	2	2	2			0	1	1	3	4	17	1	3	21000	1	2020	9.95228
010451119001	0104511190	0104511	云南省	昭通市	75	3	1	2	1	0	3	2	2	2	1	2	2	1	2	2	1	2	24	23	3	2	0	2	1	2	2	2	2	2	2			0	1	1	5.66667	4	20	2	3	5300	2	2020	8.57546
010451120001	0104511200	0104511	云南省	昭通市	63	2	0	1	1	0	3	2	2	2	1	2	2	1	1	1	2	2	23	24	3	2	1	1	2	2	2	2	2	2	2			0	2	1	1	4	20	2	2	39200	1	2020	10.5764
010451120002	0104511200	0104511	云南省	昭通市	62	2	1	1	2	0	3	2	2	2	1	2	2	1	2	2	1	2	24	24	5	1	2	1	5	2	1	2	2	2	1	1	2	1	2	1	17.3333	3	18	1	2	39200	1	2020	10.5764
010451121002	0104511210	0104511	云南省	昭通市	69	2	0	2	1	0	3	2	2	2	1	2	2	1	1	1	4	2	20	15	1	2	0	2	1	2	2	2	2	2	2			0	1	2	7.33333	4	39	2	3	2300	1	2020	7.74066
010451123001	0104511230	0104511	云南省	昭通市	64	2	0	2	1	0	3	2	2	2	2	2	1	1	1	2	1	2	24	22	3	2	0	2	1	2	2	2	2	2	2			0	1	1	1.33333	4	17	1	4	2300	1	2020	7.74066
010451202001	0104512020	0104512	云南省	昭通市	88	4	0	2	1	0	3	2	2	2	1	2	2	1	1	1	1	2	23	7	4	2	0	2	1	2	2	2	2	2	2			0	1	2	3	4	19	1	3	1900	1	2020	7.54961
010451204002	0104512040	0104512	云南省	昭通市	66	2	1	2	1	0	3	2	2	2	1	2	2	1	2	2	2	2	24	24	3	2	0	2	1	2	2	2	2	2	2			0	1	1	19	3	23	2	3	2800	1	2020	7.93737
010451206001	0104512060	0104512	云南省	昭通市	60	2	0	1	1	0	3	2	2	2	1	2	2	1	1	2	1	2	23	24	3	2	0	2	1	2	2	2	2	2	2			0	1	1	9	4	25	2	4	49770	1	2020	10.8152
010451207001	0104512070	0104512	云南省	昭通市	67	2	0	1	1	0	3	2	2	2	1	2	2	1	2	1	5	2	21	24	2	2	1	1	2	2	2	2	2	2	2			0	2	1	14	3	33	2	2	4690	1	2020	8.45319
010451207002	0104512070	0104512	云南省	昭通市	68	2	1	1	2	0	3	2	2	2	1	2	2	1	2	1	1	2	20	21	3	2	0	2	1	2	2	2	2	2	2			0	1	2	17.3333	3	30	2	3	4690	1	2020	8.45319
010451210001	0104512100	0104512	云南省	昭通市	62	2	0	1	2	0	3	2	2	2	1	2	2	1	1	1	5	2	23	23	2	2	0	2	1	2	2	2	2	2	2			0	1	1	19.3333	3	14	1	5	32500	1	2020	10.389
010451210002	0104512100	0104512	云南省	昭通市	65	2	1	1	2	0	3	2	2	2	1	2	2	1	2	1	3	2	23	24	2	2	0	2	1	2	2	2	2	2	2			0	1	1	18.3333	3	20	2	3	32500	1	2020	10.389
010451212001	0104512120	0104512	云南省	昭通市	74	3	0	2	1	0	3	2	2	2	1	2	2	1	1	2	2	2	19	12	1	2	0	2	1	2	2	2	2	2	2			0	1	2	4.66667	4	20	2	3	44900	1	2020	10.7122
010451214001	0104512140	0104512	云南省	昭通市	65	2	0	1	1	0	3	2	2	2	1	2	2	1	1	2	2	2	22	24	3	2	1	1	2	2	2	2	2	2	2			0	2	1	13	3	27	2	3	10525	1	2020	9.26151
010451214002	0104512140	0104512	云南省	昭通市	66	2	1	1	2	0	3	2	2	2	1	2	2	1	2	2	2	2	21	23	1	2	2	1	3	2	2	2	2	2	2			0	2	1	17.6667	3	29	2	5	10525	1	2020	9.26151
010451216001	0104512160	0104512	云南省	昭通市	61	2	0	1	1	0	3	2	2	2	1	2	2	1	1	1	3	2	24	24	1	2	0	2	1	2	2	2	2	2	2			0	1	1	4.66667	4	24	2	3	61000	1	2020	11.0186
010451218001	0104512180	0104512	云南省	昭通市	63	2	1	2	1	0	3	2	2	2	1	2	2	1	2	1	2	2	23	24	3	2	1	1	2	2	2	2	2	2	2			0	2	1	12.3333	3	19	1	4	1899	1	2020	7.54908
010451221002	0104512210	0104512	云南省	昭通市	61	2	1	1	1	0	3	2	2	2	1	2	2	1	2	1	4	2	23	24	3	2	0	2	1	2	2	2	2	2	2			0	1	1	0	4	16	1	2	37500	1	2020	10.5321
010451222001	0104512220	0104512	云南省	昭通市	63	2	0	1	1	0	3	2	2	2	1	2	2	1	1	1	8	2	15	12	1	2	0	2	1	2	2	2	2	2	2			0	1	1	5.33333	4	37	2	3	2800	1	2020	7.93737
010451222002	0104512220	0104512	云南省	昭通市	63	2	1	1	2	0	3	2	2	2	2	2	1	1	2	2	2	2	22	15	2	2	0	2	1	2	2	2	2	2	2			0	1	1	11	3	30	2	3	2800	1	2020	7.93737
010451226002	0104512260	0104512	云南省	昭通市	81	4	1	2	1	0	3	2	2	2	1	2	2	1	2	2	1	2	24	24	3	2	1	1	2	2	2	2	2	2	2			0	2	1	0	4	30	2	4	4800	1	2020	8.47637
010451227001	0104512270	0104512	云南省	昭通市	65	2	1	1	1	0	3	2	2	2	1	2	2	1	1	1	2	2	24	24	3	2	0	2	1	2	2	2	2	2	2			0	1	1	16.3333	3	11	1	3	34640	1	2020	10.4528
010451227002	0104512270	0104512	云南省	昭通市	60	2	0	1	1	0	3	2	2	2	1	2	2	1	1	1	2	2	24	24	3	2	0	2	1	2	2	2	2	2	2			0	1	1	11.6667	3	17	1	4	34640	1	2020	10.4528
010451304002	0104513040	0104513	云南省	昭通市	63	2	1	1	1	0	3	2	2	2	1	2	2	1	2	1	2	2	19	22	1	2	0	2	1	2	2	2	2	2	2			0	1	1	1	4	17	1	3	2436	1	2020	7.79811
010451306001	0104513060	0104513	云南省	昭通市	75	3	0	1	1	0	3	2	2	2	1	2	2	1	1	1	0	1	24	23	2	2	0	2	1	2	2	2	2	2	2			0	1	1	9	4	15	1	3	0	1	2020
010451307001	0104513070	0104513	云南省	昭通市	80	4	0	1	1	0	3	2	2	2	1	2	2	1	1	1	1	2	24	21	3	2	0	2	1	2	2	2	2	2	2			0	1	1	0	4	16	1	3	11100	1	2020	9.3147
010451307002	0104513070	0104513	云南省	昭通市	80	4	1	1	1	0	3	2	2	2	2	2	2	1	2	1	2	2	24	24	2	2	0	2	1	2	2	2	2	2	2			0	1	1	16.3333	3	13	1	4	11100	1	2020	9.3147
010451308001	0104513080	0104513	云南省	昭通市	61	2	1	1	1	0	3	2	2	2	1	2	2	1	2	2	3	2	24	24	2	2	0	2	1	2	2	2	2	2	2			0	1	1	3	4	16	1	3	3200	1	2020	8.07091
010451308002	0104513080	0104513	云南省	昭通市	63	2	0	1	1	0	3	2	2	2	1	2	2	1	1	1	2	2	22	24	2	1	1	1	5	1	2	2	2	2	2	1	2	1	2	1	8.66667	4	25	2	3	3200	1	2020	8.07091
010451311001	0104513110	0104513	云南省	昭通市	71	3	0	2	1	0	3	2	2	2	1	2	2	1	1	2	4	2	23	24	2	2	1	1	2	2	2	2	2	2	2			0	2	1	11	3	32	2	4	19200	1	2020	9.86267
010451312002	0104513120	0104513	云南省	昭通市	64	2	1	1	1	0	3	2	2	2	1	2	2	1	2	1	0	1	24	24	2	2	0	2	1	2	2	2	2	2	2			0	1	1	12.6667	3	12	1	4	172736	1	2020	12.0595
010451314002	0104513140	0104513	云南省	昭通市	68	2	1	1	2	0	3	2	2	2	1	2	2	1	2	2	0	1	24	24	3	2	0	2	1	2	2	2	2	2	2			0	1	1	6	4	25	2	3	1220	1	2020	7.10661
010451315001	0104513150	0104513	云南省	昭通市	75	3	0	2	1	0	3	2	2	2	1	2	2	1	1	1	3	2	23	23	3	2	0	2	1	2	2	2	2	2	2			0	1	1	10.6667	3	17	1	3	2600	1	2020	7.86327
010451316001	0104513160	0104513	云南省	昭通市	69	2	0	2	1	0	3	2	2	2	1	2	2	1	1	1	2	2	17	20	1	2	1	1	2	2	2	2	2	2	2			0	2	2	2	4	26	2	3	9686	1	2020	9.17844
010451317001	0104513170	0104513	云南省	昭通市	61	2	1	1	2	0	3	2	2	2	1	2	2	1	2	1	3	2	24	24	3	1	0	2	4	2	1	1	2	2	2	1	2	1	1	1	14.3333	3	20	2	4	11628	1	2020	9.36117
010451319001	0104513190	0104513	云南省	昭通市	62	2	0	1	1	0	3	2	2	2	1	2	2	1	1	1	2	2	24	24	3	2	1	1	2	2	2	2	2	2	2			0	2	1	11	3	18	1	3	134698	1	2020	11.8108
010451319002	0104513190	0104513	云南省	昭通市	65	2	1	1	1	0	3	2	2	2	1	2	2	1	2	2	3	2	24	24	5	2	0	2	1	2	2	2	2	2	2			0	1	2	1	4	13	1	3	134698	1	2020	11.8108
010451322001	0104513220	0104513	云南省	昭通市	75	3	0	1	1	0	3	2	2	2	1	2	2	1	1	1	3	2	24	22	3	2	0	2	1	2	2	2	2	2	2			0	1	1	11.3333	3	28	2	4	3600	1	2020	8.18869
010451322002	0104513220	0104513	云南省	昭通市	79	3	1	1	2	0	3	2	2	2	1	2	2	1	1	1	3	2	24	24	3	2	0	2	1	2	2	2	2	2	2			0	1	1	8	4	15	1	4	3600	1	2020	8.18869
014031107001	0140311070	0140311	云南省	昆明市	60	2	0	1	2	1	3	1	2	2	2	2	2	1	1	2	1	2	24	24	3	1	5	1	5	2	1	1	2	2	1	1	1	1	2	1	19	3	13	1	3	67760	1	2020	11.1237
014031107002	0140311070	0140311	云南省	昆明市	68	2	1	1	2	1	3	1	2	2	2	2	2	1	2	2	2	2	24	24	3	1	2	1	5	2	1	1	2	2	2	1	2	1	2	1	22	2	16	1	3	67760	1	2020	11.1237
014031112002	0140311120	0140311	云南省	昆明市	65	2	0	2	2	1	3	2	2	1	2	2	2	1	1	1	2	2	24	24	3	2	0	2	1	2	2	2	2	2	2			0	1	1	23	2	10	1	3	39838	1	2020	10.5926
014031113001	0140311130	0140311	云南省	昆明市	68	2	1	1	2	1	3	1	2	2	2	2	2	1	2	2	1	2	24	24	3	1	0	2	4	2	1	1	2	2	1	1	1	1	1	1	19.6667	3	12	1	3	94640	2	2020	11.4578
014031114001	0140311140	0140311	云南省	昆明市	83	4	1	1	2	1	3	1	2	2	2	2	2	1	2	1	2	2	24	24	3	2	1	1	2	2	2	2	2	2	2			0	2	1	13.6667	3	19	1	3	68200	1	2020	11.1302
014031115001	0140311150	0140311	云南省	昆明市	65	2	1	1	2	1	3	1	2	2	2	2	2	1	2	2	2	2	24	24	3	2	0	2	1	2	2	2	2	2	2			0	1	1	23.3333	2	13	1	2	94800	1	2020	11.4595
014031118001	0140311180	0140311	云南省	昆明市	76	3	1	2	4	1	3	1	2	2	2	2	2	1	2	2	2	2	24	24	4	1	3	1	5	1	1	1	2	1	2	1	1	1	2	1	23.3333	2	10	1	3	86900	2	2020	11.3725
014031130001	0140311300	0140311	云南省	昆明市	71	3	1	1	3	1	3	1	2	2	2	2	2	1	2	2	5	2	23	24	3	1	1	1	5	2	1	1	2	2	2	1	2	1	2	1	17.6667	3	19	1	5	77036	1	2020	11.252
014031130002	0140311300	0140311	云南省	昆明市	67	2	0	1	2	1	3	1	2	2	2	2	2	1	1	1	5	2	23	24	1	2	1	1	2	2	2	2	2	2	2			0	2	1	16.6667	3	32	2	2	77036	1	2020	11.252
014031204001	0140312040	0140312	云南省	昆明市	61	2	1	1	1	0	3	2	2	2	1	2	2	1	2	1	6	2	20	19	2	2	0	2	1	2	2	2	2	2	2			0	1	1	9	4	26	2	4	12939	1	2020	9.468
014031206002	0140312060	0140312	云南省	昆明市	61	2	1	1	2	0	3	2	2	2	1	2	2	1	2	2	1	2	23	24	3	2	1	1	2	2	2	2	2	2	2			0	2	1	19.6667	3	18	1	4	11860	1	2020	9.38093
014031207001	0140312070	0140312	云南省	昆明市	67	2	1	1	4	1	3	2	2	1	2	2	2	1	2	1	4	2	24	24	5	1	1	1	5	1	1	1	1	2	2	1	1	1	2	1	19	3	14	1	3	122872	1	2020	11.7189
014031207002	0140312070	0140312	云南省	昆明市	67	2	0	1	1	0	3	2	2	2	1	2	2	1	1	1	6	2	23	18	1	1	1	1	5	2	1	2	1	2	2	2		0	2	1	17.6667	3	27	2	3	122872	1	2020	11.7189
014031208001	0140312080	0140312	云南省	昆明市	70	3	1	1	2	0	3	2	2	2	1	2	2	1	2	2	0	1	24	24	3	2	0	2	1	2	2	2	2	2	2			0	1	1	18.6667	3	16	1	3	9320	1	2020	9.13992
014031208002	0140312080	0140312	云南省	昆明市	67	2	0	1	1	0	3	2	2	2	1	2	2	1	1	1	2	2	24	24	4	2	0	2	1	2	2	2	2	2	2			0	1	1	18	3	16	1	3	9320	1	2020	9.13992
014031209002	0140312090	0140312	云南省	昆明市	61	2	1	1	3	0	3	2	2	2	1	2	2	1	2	2	5	2	24	24	1	1	0	2	4	2	1	2	2	2	2	1	2	1	1	1	19.3333	3	15	1	3	49780	1	2020	10.8154
014031211001	0140312110	0140312	云南省	昆明市	63	2	0	1	2	0	3	2	2	2	1	2	2	1	1	1	2	2	23	24	4	2	1	1	2	2	2	2	2	2	2			0	2	1	22.3333	2	25	2	4	5359	1	2020	8.58653
014031212001	0140312120	0140312	云南省	昆明市	79	3	0	1	1	0	3	2	2	2	1	2	2	1	1	2	2	2	24	22	4	2	0	2	1	2	2	2	2	2	2			0	1	1	15	3	10	1	4	56200	1	2020	10.9367
014031212002	0140312120	0140312	云南省	昆明市	83	4	1	1	1	0	3	2	2	2	1	2	2	1	2	2	1	2	24	22	4	2	0	2	1	2	2	2	2	2	2			0	1	1	7.33333	4	16	1	4	56200	1	2020	10.9367
014031214002	0140312140	0140312	云南省	昆明市	61	2	1	1	1	0	3	2	2	2	1	2	2	1	2	2	3	2	24	24	3	2	0	2	1	2	2	2	2	2	2			0	1	1	14	3	15	1	4	28144	1	2020	10.2451
014031216001	0140312160	0140312	云南省	昆明市	79	3	0	2	1	0	3	2	2	2	1	2	2	1	1	1	0	1	24	23	3	2	1	1	2	2	2	2	2	2	2			0	2	1	5	4	12	1	3	7239	1	2020	8.88724
014031218001	0140312180	0140312	云南省	昆明市	62	2	1	1	1	0	3	2	2	2	2	1	2	1	2	2	3	2	21	21	1	2	2	1	3	2	2	2	2	2	2			0	2	1	13.3333	3	25	2	4	23400	1	2020	10.0605
014031221001	0140312210	0140312	云南省	昆明市	70	3	0	1	1	1	3	2	1	2	2	2	2	1	1	2	5	2	24	24	1	2	0	2	1	2	2	2	2	2	2			0	1	1	16	3	28	2	3	38900	1	2020	10.5687
014031222001	0140312220	0140312	云南省	昆明市	76	3	0	2	1	0	3	2	2	2	1	2	2	1	1	1	1	2	24	21	3	2	1	1	2	2	2	2	2	2	2			0	2	1	0	4	12	1	5	4400	1	2020	8.38936
014031223003	0140312230	0140312	云南省	昆明市	69	2	1	1	2	0	3	2	2	2	1	2	2	1	1	1	2	2	24	24	3	2	0	2	1	2	2	2	2	2	2			0	1	1	20	3	16	1	3	14640	1	2020	9.59151
014031224001	0140312240	0140312	云南省	昆明市	84	4	1	2	2	0	3	2	2	2	1	2	2	1	2	1	2	2	24	23	1	2	0	2	1	2	2	2	2	2	2			0	1	1	10	3	20	2	3	2914	1	2020	7.97728
014031227001	0140312270	0140312	云南省	昆明市	80	4	0	2	1	0	3	2	2	2	1	2	2	1	1	2	4	2	24	24	3	2	1	1	2	2	2	2	2	2	2			0	2	1	13	3	20	2	5	13800	1	2020	9.53242
014031231001	0140312310	0140312	云南省	昆明市	81	4	1	1	1	0	3	2	2	2	1	2	2	2	2	1	2	2	24	24	3	2	0	2	1	2	2	2	2	2	2			0	1	1	2	4	18	1	5	5000	1	2020	8.51719
014031231002	0140312310	0140312	云南省	昆明市	75	3	0	1	1	0	3	2	2	2	1	2	2	1	1	1	4	2	24	22	3	2	0	2	1	2	2	2	2	2	2			0	1	1	8.33333	4	30	2	4	5000	1	2020	8.51719
014031301001	0140313010	0140313	云南省	昆明市	79	3	1	1	3	1	3	1	2	2	2	2	2	2	2	2	0	1	24	24	4	1	3	1	5	2	2	2	1	2	2	2		0	2	1	14	3	17	1	4	58400	1	2020	10.9751
014031305002	0140313050	0140313	云南省	昆明市	63	2	1	1	2	1	3	1	2	2	2	2	2	1	2	2	2	2	24	24	2	1	3	1	5	2	2	2	2	2	1	1	1	1	2	1	18.3333	3	18	1	3	128400	1	2020	11.7629
014031309001	0140313090	0140313	云南省	昆明市	68	2	0	1	1	1	3	2	2	2	1	2	2	1	1	1	3	2	24	24	4	2	2	1	3	2	2	2	2	2	2			0	2	1	15.3333	3	10	1	4	14900	1	2020	9.60912
014031309002	0140313090	0140313	云南省	昆明市	73	3	1	1	2	1	3	2	2	2	1	2	2	1	2	1	2	2	18	18	1	2	1	1	2	2	2	2	2	2	2			0	2	1	5	4	16	1	5	14900	1	2020	9.60912
014031314001	0140313140	0140313	云南省	昆明市	68	2	0	2	2	1	3	2	2	2	1	2	2	1	1	1	7	2	24	24	3	2	2	1	3	2	2	2	2	2	2			0	2	1	17.3333	3	25	2	3	129500	1	2020	11.7714
014031316002	0140313160	0140313	云南省	昆明市	60	2	1	1	2	1	3	1	2	2	2	2	2	1	2	1	3	2	24	24	3	1	3	1	5	1	2	1	2	2	1	1	2	1	2	1	17.3333	3	17	1	3	42648	1	2020	10.6607
014031321001	0140313210	0140313	云南省	昆明市	65	2	1	1	3	1	3	1	2	2	2	2	2	1	2	2	1	2	24	24	4	1	0	2	4	2	1	2	2	2	1	1	2	1	1	1	19.6667	3	10	1	4	18000	1	2020	9.79813
014031326001	0140313260	0140313	云南省	昆明市	67	2	0	2	2	1	3	1	2	2	2	2	2	1	1	1	0	1	24	24	4	1	4	1	5	1	1	1	2	2	2	1	1	1	2	1	19.3333	3	11	1	4	36500	1	2020	10.5051
014031335001	0140313350	0140313	云南省	昆明市	66	2	0	1	1	0	3	2	2	2	1	2	2	1	1	1	5	2	18	16	2	2	0	2	1	2	2	2	2	2	2			0	1	1	14.6667	3	26	2	3	15380	1	2020	9.64082
014031335002	0140313350	0140313	云南省	昆明市	72	3	1	1	2	0	3	2	2	2	1	2	2	1	2	2	5	2	17	10	1	2	0	2	1	2	2	2	2	2	2			0	1	1	8.33333	4	20	2	4	15380	1	2020	9.64082
014051104001	0140511040	0140511	云南省	昆明市	61	2	1	1	2	0	3	2	2	2	1	2	2	1	2	2	4	2	24	24	5	2	0	2	1	2	2	2	2	2	2			0	1	1	10.6667	3	16	1	4	31960	1	2020	10.3722
014051109001	0140511090	0140511	云南省	昆明市	62	2	0	1	1	0	3	2	1	2	2	2	2	1	1	1	1	2	24	21	3	2	0	2	1	2	2	2	2	2	2			0	1	1	10	3	24	2	4	10440	1	2020	9.2534
014051109002	0140511090	0140511	云南省	昆明市	65	2	1	1	2	1	3	2	1	2	2	2	2	1	2	2	2	2	24	24	2	2	2	1	3	2	2	2	2	2	2			0	2	1	12.3333	3	10	1	4	10440	1	2020	9.2534
014051114001	0140511140	0140511	云南省	昆明市	76	3	0	2	1	0	3	2	1	2	2	2	2	1	1	1	3	2	24	24	2	2	1	1	2	2	2	2	2	2	2			0	2	1	12.6667	3	19	1	4	3200	1	2020	8.07091
014051124002	0140511240	0140511	云南省	昆明市	73	3	0	2	2	1	3	2	1	2	2	2	2	1	1	2	4	2	23	24	2	2	1	1	2	2	2	2	2	2	2			0	2	1	15.3333	3	27	2	3	4210	1	2020	8.34522
014051202001	0140512020	0140512	云南省	昆明市	73	3	0	1	1	0	3	2	1	2	2	2	2	1	1	1	4	2	23	21	2	2	1	1	2	2	2	2	2	2	2			0	2	1	8.66667	4	37	2	1	4800	1	2020	8.47637
014051215001	0140512150	0140512	云南省	昆明市	67	2	1	2	2	0	3	2	1	2	2	2	2	1	2	1	4	2	21	16	2	2	2	1	3	2	2	2	2	2	2			0	2	1	24.3333	2	33	2	3	22200	1	2020	10.0078
014051302001	0140513020	0140513	云南省	昆明市	66	2	1	2	1	0	3	2	1	2	2	2	2	1	2	1	4	2	24	21	1	2	0	2	1	2	2	2	2	2	2			0	1	1	13.6667	3	25	2	3	48249	1	2020	10.7841
014051304001	0140513040	0140513	云南省	昆明市	83	4	0	2	1	0	3	2	1	2	2	2	2	1	1	1	5	2	24	20	2	2	0	2	1	2	2	2	2	2	2			0	1	1	10	3	32	2	2	14317	1	2020	9.5692
014051305001	0140513050	0140513	云南省	昆明市	60	2	0	1	1	0	3	2	1	2	2	2	2	1	1	1	6	2	24	24	2	2	1	1	2	2	2	2	2	2	2			0	2	1	13	3	21	2	3	800	1	2020	6.68461
014051305002	0140513050	0140513	云南省	昆明市	71	3	1	1	1	0	3	2	1	2	2	2	2	1	2	2	6	2	24	21	2	2	1	1	2	2	2	2	2	2	2			0	2	1	6.33333	4	14	1	3	800	1	2020	6.68461
014051310001	0140513100	0140513	云南省	昆明市	69	2	0	2	1	0	3	2	2	2	1	2	2	1	1	1	4	2	24	24	3	2	0	2	1	2	2	2	2	2	2			0	1	1	15.3333	3	19	1	5	1120	1	2020	7.02108
014051313002	0140513130	0140513	云南省	昆明市	74	3	0	2	1	0	3	2	1	2	2	2	2	1	1	1	3	2	21	15	2	2	1	1	2	2	2	2	2	2	2			0	2	1	1	4	21	2	3	6399	1	2020	8.7639
014051317001	0140513170	0140513	云南省	昆明市	64	2	1	1	1	0	3	2	1	2	2	2	2	1	2	1	0	1	23	24	1	2	0	2	1	2	2	2	2	2	2			0	1	1	8.66667	4	21	2	3	3997	1	2020	8.2933
014051319001	0140513190	0140513	云南省	昆明市	70	3	0	1	2	0	3	2	1	2	2	2	2	1	1	1	1	2	24	24	4	2	1	1	2	2	2	2	2	2	2			0	2	1	14	3	20	2	3	9498	1	2020	9.15884
014051324001	0140513240	0140513	云南省	昆明市	73	3	0	1	2	0	3	2	2	2	1	2	2	1	1	1	5	2	24	23	1	2	1	1	2	2	2	2	2	2	2			0	2	1	19.6667	3	30	2	3	33190	1	2020	10.41
014051324002	0140513240	0140513	云南省	昆明市	77	3	1	1	2	1	3	2	2	2	1	2	2	1	2	2	3	2	23	24	3	2	0	2	1	2	2	2	2	2	2			0	1	1	18.6667	3	10	1	4	33190	1	2020	10.41
014643101002	0146431010	0146431	云南省	临沧市	61	2	1	1	1	0	3	2	2	2	1	2	2	1	2	2	3	2	24	24	3	2	0	2	1	2	2	2	2	2	2			0	1	1	11.6667	3	16	1	4	12720	1	2020	9.45093
014643102001	0146431020	0146431	云南省	临沧市	75	3	0	2	1	0	3	2	2	2	1	2	2	1	1	1	2	2	24	24	2	2	0	2	1	2	2	2	2	2	2			0	1	1	2	4	16	1	3	6500	1	2020	8.77956
014643103001	0146431030	0146431	云南省	临沧市	66	2	1	1	1	0	3	2	2	2	1	2	2	1	2	2	3	2	24	24	4	2	0	2	1	2	2	2	2	2	2			0	1	1	8.66667	4	13	1	4	2279	1	2020	7.73149
014643104001	0146431040	0146431	云南省	临沧市	60	2	0	2	1	0	3	2	2	2	1	2	2	1	1	1	2	2	24	24	3	2	0	2	1	2	2	2	2	2	2			0	1	1	10	3	22	2	3	33200	1	2020	10.4103
014643105001	0146431050	0146431	云南省	临沧市	81	4	1	1	1	0	3	2	2	2	1	2	2	1	2	2	0	1	22	24	2	2	0	2	1	2	2	2	2	2	2			0	1	1	2	4	20	2	5	10060	1	2020	9.21632
014643105002	0146431050	0146431	云南省	临沧市	86	4	0	1	1	0	3	2	2	2	1	2	2	1	2	1	0	1	24	21	4	2	1	1	2	2	2	2	2	2	2			0	2	1	1.66667	4	12	1	5	10060	1	2020	9.21632
014643106001	0146431060	0146431	云南省	临沧市	69	2	0	2	1	0	3	2	2	2	1	2	2	1	1	1	1	2	24	24	4	2	1	1	2	2	2	2	2	2	2			0	2	1	8.66667	4	22	2	4	2899	1	2020	7.97212
014643108001	0146431080	0146431	云南省	临沧市	67	2	1	1	1	0	3	2	2	2	1	2	2	1	1	2	0	1	24	24	5	2	1	1	2	2	2	2	2	2	2			0	2	1	5.33333	4	26	2	3	2700	1	2020	7.90101
014643109001	0146431090	0146431	云南省	临沧市	61	2	0	1	1	0	3	2	2	2	1	2	2	1	1	1	2	2	23	24	1	2	0	2	1	2	2	2	2	2	2			0	1	1	15	3	24	2	3	1500	1	2020	7.31322
014643110002	0146431100	0146431	云南省	临沧市	62	2	0	2	1	0	3	2	2	2	1	2	2	1	1	1	0	1	24	24	3	2	0	2	1	2	2	2	2	2	2			0	1	1	11.3333	3	18	1	4	2780	1	2020	7.93021
014643113001	0146431130	0146431	云南省	临沧市	78	3	0	2	1	0	3	2	1	2	2	2	2	1	1	1	0	1	24	24	4	2	0	2	1	2	2	2	2	2	2			0	1	1	0	4	13	1	3	90108	1	2020	11.4088
014643114001	0146431140	0146431	云南省	临沧市	68	2	0	2	1	0	3	2	2	2	1	2	2	1	1	2	2	2	22	16	2	2	1	1	2	2	2	2	2	2	2			0	2	1	7.33333	4	20	2	4	60920	1	2020	11.0173
014643117001	0146431170	0146431	云南省	临沧市	84	4	0	2	1	0	3	2	2	2	1	2	2	1	1	1	5	2	17	13	1	2	2	1	3	2	2	2	2	2	2			0	2	1	5.33333	4	20	2	4	45360	1	2020	10.7224
014643119001	0146431190	0146431	云南省	临沧市	74	3	1	1	1	0	3	2	2	2	1	2	2	1	2	2	2	2	24	24	3	2	1	1	2	2	2	2	2	2	2			0	2	2	5	4	11	1	3	8680	1	2020	9.06878
014643120001	0146431200	0146431	云南省	临沧市	70	3	0	1	1	0	3	2	2	2	1	2	2	1	1	1	2	2	18	18	2	2	1	1	2	2	2	2	2	2	2			0	2	1	1	4	31	2	5	10840	1	2020	9.291
014643120002	0146431200	0146431	云南省	临沧市	76	3	1	1	1	0	3	2	2	2	1	2	2	1	2	1	3	2	22	18	3	2	0	2	1	2	2	2	2	2	2			0	1	1	25.6667	2	18	1	4	10840	1	2020	9.291
014643121001	0146431210	0146431	云南省	临沧市	60	2	0	2	1	0	3	2	1	2	2	2	2	1	1	1	2	2	24	24	2	2	0	2	1	2	2	2	2	2	2			0	1	1	10.6667	3	16	1	3	50320	1	2020	10.8262
014643122001	0146431220	0146431	云南省	临沧市	60	2	1	2	1	0	3	2	1	2	2	2	2	1	1	2	1	2	24	24	3	2	0	2	1	2	2	2	2	2	2			0	1	2	0	4	4	1	3	197	1	2020	5.2832
014643123001	0146431230	0146431	云南省	临沧市	68	2	0	2	1	0	3	2	2	2	1	2	2	1	1	1	2	2	24	24	3	2	2	1	3	2	2	2	2	2	2			0	2	1	12.3333	3	24	2	4	10636	1	2020	9.272
014643202001	0146432020	0146432	云南省	临沧市	66	2	0	2	1	0	3	2	2	2	1	2	2	1	1	1	4	2	23	24	1	2	1	1	2	2	2	2	2	2	2			0	2	1	13.6667	3	22	2	4	16800	1	2020	9.72913
014643203001	0146432030	0146432	云南省	临沧市	65	2	0	1	1	0	3	2	2	2	1	2	2	1	1	1	0	1	24	24	3	2	2	1	3	2	2	2	2	2	2			0	2	1	13.6667	3	14	1	3	35924	1	2020	10.4892
014643203002	0146432030	0146432	云南省	临沧市	70	3	1	1	1	1	3	1	2	2	2	2	2	1	2	1	1	2	24	24	3	2	1	1	2	2	2	2	2	2	2			0	2	1	15.3333	3	16	1	4	35924	1	2020	10.4892
014643204001	0146432040	0146432	云南省	临沧市	61	2	0	1	1	0	3	2	2	2	1	2	2	1	1	2	2	2	24	24	5	2	0	2	1	2	2	2	2	2	2			0	1	1	16.6667	3	16	1	3	21700	1	2020	9.98507
014643204002	0146432040	0146432	云南省	临沧市	61	2	1	1	2	0	3	2	2	2	1	2	2	1	2	2	2	2	24	24	5	2	1	1	2	2	2	2	2	2	2			0	2	1	7.33333	4	12	1	4	21700	1	2020	9.98507
014643207001	0146432070	0146432	云南省	临沧市	88	4	0	2	1	0	3	2	2	2	2	2	2	1	1	1	3	2	24	24	2	2	0	2	1	2	2	2	2	2	2			0	1	1	0	4	7	1	5	2200	1	2020	7.69621
014643208001	0146432080	0146432	云南省	临沧市	69	2	1	1	1	0	3	2	1	2	2	2	2	1	1	1	0	1	24	24	5	2	0	2	1	2	2	2	2	2	2			0	1	1	12.6667	3	11	1	4	1396	1	2020	7.24137
014643208002	0146432080	0146432	云南省	临沧市	68	2	0	1	1	0	3	2	2	2	1	2	2	1	1	1	2	2	23	24	4	2	0	2	1	2	2	2	2	2	2			0	1	1	13	3	16	1	4	1396	1	2020	7.24137
014643211001	0146432110	0146432	云南省	临沧市	66	2	1	1	2	1	3	2	2	2	1	2	2	1	1	1	3	2	24	24	3	1	0	2	4	1	1	2	2	2	1	1	2	1	1	1	23	2	17	1	3	12040	1	2020	9.39599
014643211002	0146432110	0146432	云南省	临沧市	68	2	0	1	1	0	3	2	2	2	1	2	2	1	1	1	4	2	23	21	4	2	1	1	2	2	2	2	2	2	2			0	2	1	5	4	14	1	5	12040	1	2020	9.39599
014643215001	0146432150	0146432	云南省	临沧市	61	2	0	2	1	0	3	2	2	2	1	2	2	1	1	1	2	2	24	24	5	2	1	1	2	2	2	2	2	2	2			0	2	1	15.6667	3	13	1	4	26650	1	2020	10.1905
014643218001	0146432180	0146432	云南省	临沧市	77	3	0	2	1	0	3	2	2	2	1	2	2	1	1	1	2	2	23	17	3	2	1	1	2	2	2	2	2	2	2			0	2	1	10.6667	3	13	1	3	17000	1	2020	9.74097
014643219001	0146432190	0146432	云南省	临沧市	71	3	1	1	2	1	3	1	2	2	2	2	2	1	1	2	4	2	24	24	3	1	1	1	5	1	1	1	2	2	2	1	1	1	2	1	15	3	14	1	3	93560	1	2020	11.4464
014643220001	0146432200	0146432	云南省	临沧市	63	2	1	1	1	0	3	2	2	2	1	2	2	1	2	1	2	2	24	22	3	2	2	1	3	2	2	2	2	2	2			0	2	1	15.3333	3	10	1	4	65920	1	2020	11.0962
014643220002	0146432200	0146432	云南省	临沧市	63	2	0	1	2	0	3	2	2	2	1	2	2	1	1	1	3	2	24	24	3	2	0	2	1	2	2	2	2	2	2			0	1	1	14.6667	3	13	1	4	65920	1	2020	11.0962
014643222001	0146432220	0146432	云南省	临沧市	65	2	1	1	1	0	3	2	2	2	1	2	2	1	2	2	1	2	24	22	4	2	2	1	3	2	2	2	2	2	2			0	2	1	7.66667	4	20	2	4	41640	1	2020	10.6368
014643222002	0146432220	0146432	云南省	临沧市	64	2	0	1	1	0	3	2	2	2	1	2	2	1	1	2	2	2	24	19	3	2	1	1	2	2	2	2	2	2	2			0	2	1	10.3333	3	28	2	4	41640	1	2020	10.6368
014643302001	0146433020	0146433	云南省	临沧市	68	2	0	2	1	0	3	2	2	2	1	2	2	1	1	1	2	2	24	22	3	2	0	2	1	2	2	2	2	2	2			0	1	1	12.3333	3	23	2	3	18040	1	2020	9.80035
014643303001	0146433030	0146433	云南省	临沧市	83	4	0	2	1	0	3	2	2	2	1	2	2	1	2	1	3	2	24	20	4	2	1	1	2	2	2	2	2	2	2			0	2	1	2	4	18	1	5	3000	1	2020	8.00637
014643305001	0146433050	0146433	云南省	临沧市	78	3	1	2	1	0	3	2	2	2	1	2	2	1	2	1	5	2	24	21	2	2	1	1	2	2	2	2	2	2	2			0	2	1	7	4	23	2	5	4760	1	2020	8.468
014643307002	0146433070	0146433	云南省	临沧市	90	4	0	2	1	0	3	2	2	2	1	2	2	1	1	1	3	2	24	22	2	2	0	2	1	2	2	2	2	2	2			0	1	1	2.33333	4	17	1	5	2600	1	2020	7.86327
014643311002	0146433110	0146433	云南省	临沧市	68	2	0	2	1	0	3	2	2	2	1	2	2	1	1	1	1	2	24	24	2	2	0	2	1	2	2	2	2	2	2			0	1	2	3	4	5	1	4	1600	1	2020	7.37776
014643312001	0146433120	0146433	云南省	临沧市	75	3	1	1	1	1	3	2	2	1	2	2	2	1	1	1	3	2	24	24	2	2	0	2	1	2	2	2	2	2	2			0	1	1	11.6667	3	16	1	4	9000	1	2020	9.10498
014643312002	0146433120	0146433	云南省	临沧市	73	3	0	1	1	0	3	2	2	2	1	2	2	1	1	1	4	2	24	22	2	2	0	2	1	2	2	2	2	2	2			0	1	1	8.33333	4	21	2	4	9000	1	2020	9.10498
014643314001	0146433140	0146433	云南省	临沧市	73	3	0	2	1	0	3	2	2	2	1	2	2	1	1	1	3	2	18	17	4	2	0	2	1	2	2	2	2	2	2			0	1	2	5	4	26	2	4	720	1	2020	6.57925
014643315001	0146433150	0146433	云南省	临沧市	66	2	1	1	1	0	3	2	2	2	1	2	2	1	1	2	6	2	23	24	3	2	1	1	2	2	2	2	2	2	2			0	2	1	13	3	26	2	3	2500	1	2020	7.82405
014643315002	0146433150	0146433	云南省	临沧市	64	2	0	1	1	0	3	2	2	2	1	2	2	1	1	1	3	2	24	24	3	2	0	2	1	2	2	2	2	2	2			0	1	1	16.6667	3	14	1	4	2500	1	2020	7.82405
014643319001	0146433190	0146433	云南省	临沧市	65	2	0	1	1	0	3	2	2	2	1	2	2	1	1	1	1	2	24	24	2	2	0	2	1	2	2	2	2	2	2			0	1	1	12.3333	3	21	2	3	22400	1	2020	10.0168
014643319002	0146433190	0146433	云南省	临沧市	66	2	1	1	1	0	3	2	2	2	1	2	2	1	2	1	4	2	24	24	3	2	0	2	1	2	2	2	2	2	2			0	1	1	15.6667	3	22	2	3	22400	1	2020	10.0168
014643320001	0146433200	0146433	云南省	临沧市	65	2	0	1	1	0	3	2	2	2	1	2	2	1	1	2	0	1	24	21	4	2	1	1	2	2	2	2	2	2	2			0	2	1	10.6667	3	26	2	4	8620	1	2020	9.06184
014643320002	0146433200	0146433	云南省	临沧市	64	2	1	1	1	0	3	2	2	2	1	2	2	1	2	2	2	2	24	22	2	2	1	1	2	2	2	2	2	2	2			0	2	1	12.3333	3	23	2	4	8620	1	2020	9.06184
018206102002	0182061020	0182061	云南省	丽江市	63	2	1	1	1	0	3	2	2	2	1	2	2	1	2	2	0	1	24	24	3	2	0	2	1	2	2	2	2	2	2			0	1	1	16.6667	3	14	1	3	8450	1	2020	9.04192
018206105001	0182061050	0182061	云南省	丽江市	73	3	0	1	1	0	3	2	2	2	1	2	2	1	1	1	2	2	24	24	3	2	0	2	1	2	2	2	2	2	2			0	1	1	18.6667	3	14	1	4	12600	1	2020	9.44145
018206105002	0182061050	0182061	云南省	丽江市	74	3	1	1	2	0	3	2	2	2	1	2	2	1	2	1	3	2	24	24	2	2	0	2	1	2	2	2	2	2	2			0	1	1	20	3	15	1	4	12600	1	2020	9.44145
018206107001	0182061070	0182061	云南省	丽江市	68	2	1	1	1	0	3	2	2	2	1	2	2	1	2	2	1	2	23	23	2	2	0	2	1	2	2	2	2	2	2			0	1	1	15.3333	3	14	1	4	7080	1	2020	8.86503
018206107002	0182061070	0182061	云南省	丽江市	64	2	0	1	1	0	3	2	2	2	1	2	2	1	1	1	6	2	22	16	1	2	0	2	1	2	2	2	2	2	2			0	1	2	12.6667	3	32	2	3	7080	1	2020	8.86503
018206108001	0182061080	0182061	云南省	丽江市	69	2	0	1	1	0	3	2	2	2	1	2	2	1	1	2	1	2	24	22	3	2	2	1	3	2	2	2	2	2	2			0	2	1	14	3	27	2	4	5880	1	2020	8.67931
018206110001	0182061100	0182061	云南省	丽江市	77	3	0	2	1	0	3	2	2	2	1	2	2	1	1	1	3	2	22	17	1	2	0	2	1	2	2	2	2	2	2			0	1	1	0	4	28	2	3	5800	1	2020	8.66561
018206114001	0182061140	0182061	云南省	丽江市	62	2	1	1	1	0	3	2	2	2	1	2	2	1	2	1	4	2	24	24	4	2	1	1	2	2	2	2	2	2	2			0	2	1	0	4	21	2	4	5950	1	2020	8.69115
018206114002	0182061140	0182061	云南省	丽江市	61	2	0	1	1	0	3	2	2	2	1	2	2	1	1	1	2	2	24	24	3	2	1	1	2	2	2	2	2	2	2			0	2	1	3	4	20	2	4	5950	1	2020	8.69115
018206115002	0182061150	0182061	云南省	丽江市	60	2	1	1	1	0	3	2	2	2	1	2	2	1	2	2	2	2	24	24	3	2	1	1	2	2	2	2	2	2	2			0	2	1	11.3333	3	19	1	3	4700	1	2020	8.45532
018206116001	0182061160	0182061	云南省	丽江市	62	2	1	1	1	0	3	2	2	2	1	2	2	1	2	2	0	1	24	24	3	2	1	1	2	2	2	2	2	2	2			0	2	1	13	3	20	2	3	29900	1	2020	10.3056
018206116002	0182061160	0182061	云南省	丽江市	67	2	0	1	1	0	3	2	2	2	1	2	2	1	1	1	2	2	24	24	2	2	1	1	2	2	2	2	2	2	2			0	2	1	11.6667	3	32	2	5	29900	1	2020	10.3056
018206204001	0182062040	0182062	云南省	丽江市	84	4	0	2	1	0	3	2	2	2	1	2	2	1	1	1	1	2	22	24	4	2	1	1	2	2	2	2	2	2	2			0	2	1	14	3	13	1	4	8430	1	2020	9.03955
018206205001	0182062050	0182062	云南省	丽江市	68	2	0	1	1	0	3	2	2	2	1	2	2	1	1	1	1	2	24	24	5	2	1	1	2	2	2	2	2	2	2			0	2	1	23.6667	2	17	1	4	4600	2	2020	8.43381
018206205002	0182062050	0182062	云南省	丽江市	68	2	1	1	2	0	3	2	2	2	1	2	2	1	2	2	2	2	24	24	4	2	1	1	2	2	2	2	2	2	2			0	2	1	17	3	14	1	3	4600	2	2020	8.43381
018206207001	0182062070	0182062	云南省	丽江市	64	2	1	1	2	1	3	2	2	2	1	2	2	1	2	2	1	2	24	24	2	2	0	2	1	2	2	2	2	2	2			0	1	1	19.3333	3	12	1	3	4120	1	2020	8.32361
018206207002	0182062070	0182062	云南省	丽江市	65	2	0	1	2	0	3	2	2	2	1	2	2	1	1	1	4	2	23	24	2	2	1	1	2	2	2	2	2	2	2			0	2	1	23.3333	2	16	1	3	4120	1	2020	8.32361
018206209001	0182062090	0182062	云南省	丽江市	67	2	0	1	1	0	3	2	2	2	1	2	2	1	1	1	1	2	24	24	3	2	0	2	1	2	2	2	2	2	2			0	1	1	14.3333	3	30	2	3	2400	1	2020	7.78322
018206209002	0182062090	0182062	云南省	丽江市	63	2	1	1	1	0	3	2	2	2	1	2	2	1	2	1	4	2	20	18	1	2	0	2	1	2	2	2	2	2	2			0	1	1	11.6667	3	35	2	3	2400	1	2020	7.78322
018206210001	0182062100	0182062	云南省	丽江市	64	2	0	1	1	0	3	2	2	2	1	2	2	1	1	1	1	2	24	24	3	2	1	1	2	2	2	2	2	2	2			0	2	1	5	4	18	1	4	14065	1	2020	9.55145
018206210002	0182062100	0182062	云南省	丽江市	67	2	1	1	2	0	3	2	2	2	1	2	2	1	2	1	3	2	24	24	2	2	1	1	2	2	2	2	2	2	2			0	2	1	24.3333	2	14	1	3	14065	1	2020	9.55145
018206212001	0182062120	0182062	云南省	丽江市	69	2	1	1	1	0	3	2	2	2	1	2	2	1	1	2	1	2	22	24	3	2	0	2	1	2	2	2	2	2	2			0	1	1	10.6667	3	21	2	3	2150	1	2020	7.67322
018206213001	0182062130	0182062	云南省	丽江市	64	2	1	1	1	0	3	2	2	2	1	2	2	1	2	1	2	2	23	24	4	2	0	2	1	2	2	2	2	2	2			0	1	1	14.3333	3	14	1	5	65300	2	2020	11.0867
018206213002	0182062130	0182062	云南省	丽江市	61	2	0	1	1	0	3	2	2	2	1	2	2	1	1	1	2	2	24	24	5	2	0	2	1	2	2	2	2	2	2			0	1	1	13.6667	3	16	1	4	65300	2	2020	11.0867
018206214002	0182062140	0182062	云南省	丽江市	82	4	1	2	1	0	3	2	2	2	1	2	2	1	2	2	1	2	24	24	3	2	0	2	1	2	2	2	2	2	2			0	1	1	17.6667	3	14	1	4	4250	1	2020	8.35467
018206215001	0182062150	0182062	云南省	丽江市	61	2	0	1	1	0	3	2	2	2	1	2	2	1	1	1	3	2	24	23	2	2	1	1	2	2	2	2	2	2	2			0	2	1	17.6667	3	22	2	4	5079	1	2020	8.53287
018206219001	0182062190	0182062	云南省	丽江市	63	2	1	1	1	0	3	2	2	2	1	2	2	1	1	2	0	1	24	24	3	2	1	1	2	2	2	2	2	2	2			0	2	1	15.6667	3	16	1	3	9000	1	2020	9.10498
018206219002	0182062190	0182062	云南省	丽江市	62	2	0	1	1	0	3	2	2	2	1	2	2	1	1	1	0	1	24	24	3	2	0	2	1	2	2	2	2	2	2			0	1	1	21	2	16	1	4	9000	1	2020	9.10498
018206223001	0182062230	0182062	云南省	丽江市	71	3	0	1	2	0	3	2	2	2	1	2	2	1	1	1	2	2	12	12	2	2	0	2	1	2	2	2	2	2	2			0	1	2	10.6667	3	12	1	4	27200	1	2020	10.211
018206223002	0182062230	0182062	云南省	丽江市	69	2	1	1	1	0	3	2	2	2	1	2	2	1	2	2	3	2	23	17	3	2	0	2	1	2	2	2	2	2	2			0	1	1	5.33333	4	21	2	3	27200	1	2020	10.211
018206225001	0182062250	0182062	云南省	丽江市	79	3	0	2	1	0	3	2	2	2	1	2	2	1	1	1	1	2	24	20	3	2	1	1	2	2	2	2	2	2	2			0	2	1	15	3	15	1	4	22600	1	2020	10.0257
018206226002	0182062260	0182062	云南省	丽江市	65	2	1	1	2	0	3	2	2	2	1	2	2	1	2	2	2	2	24	24	3	2	0	2	1	2	2	2	2	2	2			0	1	1	6	4	18	1	3	3218	1	2020	8.07652
018206302001	0182063020	0182063	云南省	丽江市	65	2	0	1	1	1	3	2	1	2	2	2	2	1	1	2	2	2	24	24	4	2	0	2	1	2	2	2	2	2	2			0	1	1	8.33333	4	16	1	4	1900	1	2020	7.54961
018206302002	0182063020	0182063	云南省	丽江市	65	2	1	1	1	1	3	2	1	2	2	2	2	1	2	2	3	2	20	19	2	2	0	2	1	2	2	2	2	2	2			0	1	2	16.3333	3	18	1	4	1900	1	2020	7.54961
018206305002	0182063050	0182063	云南省	丽江市	65	2	0	1	1	0	3	2	2	2	1	2	2	1	2	2	4	2	24	24	1	2	0	2	1	2	2	2	2	2	2			0	1	1	3	4	19	1	4	2500	1	2020	7.82405
018206306002	0182063060	0182063	云南省	丽江市	61	2	1	1	2	0	3	2	2	2	1	2	2	1	1	1	2	2	16	18	1	2	0	2	1	2	2	2	2	2	2			0	1	1	16.6667	3	34	2	2	550	1	2020	6.30992
018206307001	0182063070	0182063	云南省	丽江市	61	2	0	1	1	0	3	2	2	2	1	2	2	1	1	1	0	1	24	24	1	2	0	2	1	2	2	2	2	2	2			0	1	1	16.3333	3	21	2	4	4300	1	2020	8.36637
018206307002	0182063070	0182063	云南省	丽江市	62	2	1	1	1	0	3	2	2	2	1	2	2	1	2	2	1	2	13	12	2	2	0	2	1	2	2	2	2	2	2			0	1	1	17.6667	3	37	2	4	4300	1	2020	8.36637
018206308001	0182063080	0182063	云南省	丽江市	68	2	1	1	2	0	3	2	2	2	1	2	2	1	1	2	2	2	24	22	3	2	0	2	1	2	2	2	2	2	2			0	1	1	14.3333	3	19	1	3	20838	1	2020	9.94453
018206308002	0182063080	0182063	云南省	丽江市	68	2	0	1	1	0	3	2	2	2	1	2	2	1	1	1	1	2	24	21	3	2	0	2	1	2	2	2	2	2	2			0	1	1	5	4	13	1	4	20838	1	2020	9.94453
018206309002	0182063090	0182063	云南省	丽江市	76	3	0	2	1	0	3	2	2	2	1	2	2	1	1	1	5	2	21	24	1	2	0	2	1	2	2	2	2	2	2			0	1	2	0	4	28	2	3	1400	1	2020	7.24423
018206310001	0182063100	0182063	云南省	丽江市	60	2	1	1	1	0	3	2	2	2	1	2	2	1	2	2	3	2	24	24	1	2	0	2	1	2	2	2	2	2	2			0	1	1	8	4	34	2	1	1400	1	2020	7.24423
018206313001	0182063130	0182063	云南省	丽江市	77	3	0	2	1	0	3	2	2	2	1	2	2	1	2	1	8	2	24	17	3	2	1	1	2	2	2	2	2	2	2			0	2	1	11.3333	3	24	2	4	15610	1	2020	9.65567
018206314001	0182063140	0182063	云南省	丽江市	66	2	1	1	1	0	3	2	2	2	1	2	2	1	2	1	10	2	24	13	1	1	1	1	5	2	1	1	2	2	2	1	2	1	2	1	6.66667	4	31	2	3	4640	1	2020	8.44247
018206314002	0182063140	0182063	云南省	丽江市	64	2	0	1	1	0	3	2	2	2	1	2	2	1	1	1	2	2	24	24	3	2	0	2	1	2	2	2	2	2	2			0	1	1	12.3333	3	16	1	4	4640	1	2020	8.44247
018206316002	0182063160	0182063	云南省	丽江市	61	2	0	1	1	0	3	2	2	2	1	2	2	1	1	1	1	2	24	24	1	2	1	1	2	2	2	2	2	2	2			0	2	1	4	4	36	2	4	2700	1	2020	7.90101
018206317001	0182063170	0182063	云南省	丽江市	67	2	0	1	1	0	3	2	2	2	1	2	2	1	1	1	5	2	22	23	1	2	1	1	2	2	2	2	2	2	2			0	2	1	14	3	20	2	4	5650	1	2020	8.63941
018206317002	0182063170	0182063	云南省	丽江市	70	3	1	1	1	0	3	2	2	2	1	2	2	1	2	2	5	2	24	24	2	2	1	1	2	2	2	2	2	2	2			0	2	1	10.3333	3	21	2	3	5650	1	2020	8.63941
018206318002	0182063180	0182063	云南省	丽江市	69	2	0	2	1	0	3	2	2	2	1	2	2	1	1	2	1	2	24	24	4	2	0	2	1	2	2	2	2	2	2			0	1	1	6	4	13	1	5	3999	1	2020	8.2938
018206319002	0182063190	0182063	云南省	丽江市	80	4	1	1	2	0	3	2	2	2	2	2	1	1	2	1	0	1	23	12	2	2	0	2	1	2	2	2	2	2	2			0	1	1	12.6667	3	26	2	3	3750	1	2020	8.22951
018206320001	0182063200	0182063	云南省	丽江市	76	3	1	1	1	0	3	2	1	2	2	2	2	1	2	1	5	2	22	24	2	2	1	1	2	2	2	2	2	2	2			0	2	1	7	4	24	2	3	3600	1	2020	8.18869
018206320002	0182063200	0182063	云南省	丽江市	76	3	0	1	1	0	3	2	2	2	1	2	2	1	1	1	4	2	24	22	2	2	0	2	1	2	2	2	2	2	2			0	1	1	2.66667	4	19	1	4	3600	1	2020	8.18869
018206321001	0182063210	0182063	云南省	丽江市	62	2	0	1	1	0	3	2	2	2	1	2	2	1	1	1	2	2	24	24	3	2	1	1	2	2	2	2	2	2	2			0	2	1	9	4	18	1	5	5870	1	2020	8.67761
018206321002	0182063210	0182063	云南省	丽江市	60	2	1	1	1	0	3	2	2	2	1	2	2	1	2	2	1	2	24	24	2	2	1	1	2	2	2	2	2	2	2			0	2	1	5.66667	4	15	1	5	5870	1	2020	8.67761
018206324001	0182063240	0182063	云南省	丽江市	63	2	0	1	1	0	3	2	2	2	1	2	2	1	1	1	2	2	24	24	3	2	0	2	1	2	2	2	2	2	2			0	1	1	17.6667	3	23	2	2	2400	1	2020	7.78322
018206324002	0182063240	0182063	云南省	丽江市	61	2	1	1	2	0	3	2	2	2	1	2	2	2	1	1	4	2	22	17	2	2	0	2	1	2	2	2	2	2	2			0	1	1	11	3	27	2	4	2400	1	2020	7.78322
018206325001	0182063250	0182063	云南省	丽江市	81	4	1	2	1	0	3	2	2	2	2	2	2	1	2	1	2	2	24	22	4	2	0	2	1	2	2	2	2	2	2			0	1	2	24.6667	2	13	1	3	3900	1	2020	8.26873
030476102001	0304761020	0304761	福建省	漳州市	79	3	0	2	1	0	1	2	2	2	1	2	2	1	1	1	2	2	22	21	3	2	1	1	2	2	2	2	2	2	2			0	2	2	10	3	16	1	2	6730	1	2020	8.81433
030476103001	0304761030	0304761	福建省	漳州市	66	2	1	1	2	0	1	2	2	2	1	2	2	1	1	1	2	2	24	24	3	2	1	1	2	2	2	2	2	2	2			0	2	1	23	2	10	1	4	47212	1	2020	10.7624
030476103002	0304761030	0304761	福建省	漳州市	61	2	0	1	1	0	1	2	2	2	1	2	2	1	1	1	2	2	24	20	5	2	2	1	3	2	2	2	2	2	2			0	2	1	14.6667	3	10	1	5	47212	1	2020	10.7624
030476104001	0304761040	0304761	福建省	漳州市	60	2	0	2	1	0	1	2	2	2	1	2	2	1	1	1	1	2	24	24	1	2	1	1	2	2	2	2	2	2	2			0	2	1	9	4	29	2	3	5060	1	2020	8.52912
030476107001	0304761070	0304761	福建省	漳州市	66	2	1	2	2	0	1	2	2	2	1	2	2	1	2	1	2	2	24	24	3	2	2	1	3	2	2	2	2	2	2			0	2	1	23	2	15	1	3	30000	1	2020	10.309
030476109001	0304761090	0304761	福建省	漳州市	80	4	0	1	1	0	1	2	2	2	1	2	2	1	1	1	3	2	24	12	3	2	0	2	1	2	2	2	2	2	2			0	1	2	10	3	25	2	5	9520	1	2020	9.16115
030476109002	0304761090	0304761	福建省	漳州市	83	4	1	1	1	0	1	2	2	2	1	2	2	1	2	1	4	2	24	23	1	2	2	1	3	2	2	2	2	2	2			0	2	1	20	3	16	1	5	9520	1	2020	9.16115
030476111001	0304761110	0304761	福建省	漳州市	60	2	1	2	1	0	1	2	1	2	2	2	2	1	2	2	1	2	24	24	3	2	0	2	1	2	2	2	2	2	2			0	1	1	25.6667	2	15	1	5	0	1	2020
030476114001	0304761140	0304761	福建省	漳州市	62	2	1	1	2	0	1	2	2	2	1	2	2	1	2	2	5	2	22	24	2	1	1	1	5	2	1	1	2	2	2	2		0	2	2	16.3333	3	15	1	3	23692	1	2020	10.0729
030476116001	0304761160	0304761	福建省	漳州市	66	2	0	1	1	0	1	2	2	2	1	2	2	1	1	1	2	2	23	24	3	1	1	1	5	1	2	1	2	2	2	1	1	1	2	1	11.6667	3	20	2	5	14120	1	2020	9.55535
030476116002	0304761160	0304761	福建省	漳州市	66	2	1	1	1	0	1	2	2	2	1	2	2	1	2	2	1	2	20	20	2	2	1	1	2	2	2	2	2	2	2			0	2	1	13.3333	3	33	2	3	14120	1	2020	9.55535
030476118002	0304761180	0304761	福建省	漳州市	66	2	1	1	2	0	1	2	2	2	1	2	2	1	2	2	1	2	24	24	3	2	1	1	2	2	2	2	2	2	2			0	2	1	24	2	12	1	4	51892	1	2020	10.8569
030476119001	0304761190	0304761	福建省	漳州市	64	2	0	2	1	0	1	2	2	2	1	2	2	1	1	1	0	1	24	24	5	2	1	1	2	2	2	2	2	2	2			0	2	1	20	3	13	1	5	25096	1	2020	10.1305
030476120001	0304761200	0304761	福建省	漳州市	62	2	1	1	1	0	1	2	2	2	1	2	2	2	2	2	0	1	24	24	3	2	2	1	3	2	2	2	2	2	2			0	2	1	18	3	11	1	3	78250	1	2020	11.2677
030476123001	0304761230	0304761	福建省	漳州市	75	3	1	1	2	0	1	2	2	2	1	2	2	1	2	1	3	2	24	24	3	2	0	2	1	2	2	2	2	2	2			0	1	1	16	3	13	1	4	10520	1	2020	9.26103
030476123002	0304761230	0304761	福建省	漳州市	72	3	0	1	1	0	1	2	2	2	1	2	2	1	1	1	1	2	23	24	3	2	0	2	1	2	2	2	2	2	2			0	1	1	4	4	15	1	4	10520	1	2020	9.26103
030476124001	0304761240	0304761	福建省	漳州市	86	4	0	2	1	0	1	2	1	2	2	2	2	1	1	1	5	2	21	12	1	2	0	2	1	2	2	2	2	2	2			0	1	2	3.66667	4	19	1	3	34100	1	2020	10.4371
030476125001	0304761250	0304761	福建省	漳州市	68	2	1	1	2	0	1	2	2	2	1	2	2	1	2	1	2	2	24	24	3	2	0	2	1	2	2	2	2	2	2			0	1	1	19	3	16	1	3	7800	1	2020	8.96188
030476125002	0304761250	0304761	福建省	漳州市	69	2	0	1	1	0	1	2	2	2	1	2	2	1	1	1	0	1	24	24	3	2	0	2	1	2	2	2	2	2	2			0	1	1	10	3	16	1	4	7800	1	2020	8.96188
030476128001	0304761280	0304761	福建省	漳州市	75	3	0	2	1	0	1	2	2	2	1	2	2	1	1	1	1	2	23	24	3	2	1	1	2	2	2	2	2	2	2			0	2	1	19.3333	3	19	1	4	6996	1	2020	8.85309
030476206001	0304762060	0304762	福建省	漳州市	62	2	1	1	1	0	1	2	2	2	1	2	2	1	2	1	0	1	24	24	4	1	2	1	5	1	1	2	2	2	1	1	1	1	2	1	17	3	13	1	3	25600	1	2020	10.1503
030476206002	0304762060	0304762	福建省	漳州市	60	2	0	1	1	0	1	2	2	2	1	2	2	1	1	1	0	1	24	24	4	2	1	1	2	2	2	2	2	2	2			0	2	1	17	3	15	1	3	25600	1	2020	10.1503
030476207001	0304762070	0304762	福建省	漳州市	67	2	1	1	2	0	1	2	2	2	1	2	2	1	2	1	2	2	24	24	3	2	0	2	1	2	2	2	2	2	2			0	1	1	14.6667	3	12	1	3	52272	1	2020	10.8642
030476207002	0304762070	0304762	福建省	漳州市	66	2	0	1	1	0	1	2	2	2	1	2	2	1	1	1	3	2	24	24	5	2	1	1	2	2	2	2	2	2	2			0	2	1	8.33333	4	10	1	4	52272	1	2020	10.8642
030476209001	0304762090	0304762	福建省	漳州市	63	2	0	2	1	0	1	2	2	2	1	2	2	1	1	1	0	1	24	24	3	2	2	1	3	2	2	2	2	2	2			0	2	1	10	3	16	1	4	9700	1	2020	9.17988
030476210001	0304762100	0304762	福建省	漳州市	69	2	0	1	1	0	1	2	2	2	1	2	2	1	1	2	2	2	24	24	5	2	0	2	1	2	2	2	2	2	2			0	1	2	15.6667	3	13	1	4	61998	1	2020	11.0349
030476210002	0304762100	0304762	福建省	漳州市	73	3	1	1	2	0	1	1	2	2	2	2	2	2	2	1	3	2	24	24	4	1	1	1	5	1	2	2	2	2	2	1	2	1	2	1	17.3333	3	10	1	4	61998	1	2020	11.0349
030476212002	0304762120	0304762	福建省	漳州市	67	2	0	1	1	0	1	2	2	2	1	2	2	1	1	1	2	2	24	24	3	2	0	2	1	2	2	2	2	2	2			0	1	1	6	4	13	1	5	6556	1	2020	8.78814
030476214001	0304762140	0304762	福建省	漳州市	79	3	0	2	1	0	1	2	2	2	1	2	2	1	1	1	1	2	24	23	2	2	1	1	2	2	2	2	2	2	2			0	2	1	6	4	19	1	3	16400	1	2020	9.70504
030476216001	0304762160	0304762	福建省	漳州市	62	2	1	1	1	0	1	2	2	2	1	2	2	1	2	1	0	1	24	24	5	2	0	2	1	2	2	2	2	2	2			0	1	1	13.3333	3	13	1	5	29300	1	2020	10.2853
030476218002	0304762180	0304762	福建省	漳州市	60	2	0	2	1	0	1	2	2	2	1	2	2	1	1	1	1	2	24	24	4	2	0	2	1	2	2	2	2	2	2			0	1	1	13	3	16	1	5	1600	1	2020	7.37776
030476219001	0304762190	0304762	福建省	漳州市	60	2	0	1	1	0	1	2	2	2	1	2	2	1	1	2	1	2	23	24	4	2	0	2	1	2	2	2	2	2	2			0	1	1	17.3333	3	13	1	5	25356	1	2020	10.1408
030476219002	0304762190	0304762	福建省	漳州市	60	2	1	1	2	0	1	2	2	2	1	2	2	1	2	2	1	2	24	24	5	1	2	1	5	2	1	2	2	2	2	1	1	1	2	2	15	3	13	1	4	25356	1	2020	10.1408
030476220001	0304762200	0304762	福建省	漳州市	62	2	0	1	1	0	1	2	2	2	1	2	2	1	1	1	5	2	24	24	3	2	1	1	2	2	2	2	2	2	2			0	2	1	2.66667	4	13	1	4	21600	1	2020	9.98045
030476220002	0304762200	0304762	福建省	漳州市	72	3	1	1	2	0	1	2	2	2	1	2	2	1	2	1	0	1	24	24	5	2	2	1	3	2	2	2	2	2	2			0	2	1	19.6667	3	16	1	4	21600	1	2020	9.98045
030476221001	0304762210	0304762	福建省	漳州市	68	2	0	1	1	0	1	2	2	2	1	2	2	1	1	1	3	2	23	24	5	2	2	1	3	2	2	2	2	2	2			0	2	1	4	4	13	1	5	22480	1	2020	10.0204
030476301001	0304763010	0304763	福建省	漳州市	81	4	1	1	1	0	1	2	2	2	1	2	2	1	2	1	1	2	24	24	5	2	0	2	1	2	2	2	2	2	2			0	1	1	15.6667	3	13	1	5	18072	1	2020	9.80212
030476301002	0304763010	0304763	福建省	漳州市	80	4	0	1	1	0	1	2	2	2	1	2	2	1	2	1	3	2	24	19	2	2	0	2	1	2	2	2	2	2	2			0	1	1	16	3	13	1	4	18072	1	2020	9.80212
030476302001	0304763020	0304763	福建省	漳州市	74	3	0	2	1	0	1	2	2	2	1	2	2	1	1	1	4	2	23	24	3	2	2	1	3	2	2	2	2	2	2			0	2	1	14.3333	3	13	1	4	2040	1	2020	7.62071
030476303001	0304763030	0304763	福建省	漳州市	62	2	1	1	1	0	1	2	2	2	1	2	2	1	2	2	1	2	24	24	3	2	1	1	2	2	2	2	2	2	2			0	2	1	18.6667	3	13	1	4	111556	1	2020	11.6223
030476303002	0304763030	0304763	福建省	漳州市	61	2	0	1	1	0	1	2	2	2	1	2	2	1	1	1	1	2	24	24	5	2	0	2	1	2	2	2	2	2	2			0	1	1	17.3333	3	13	1	5	111556	1	2020	11.6223
030476304001	0304763040	0304763	福建省	漳州市	64	2	1	1	1	0	1	2	2	2	1	2	2	1	2	1	2	2	21	19	1	2	0	2	1	2	2	2	2	2	2			0	1	1	21.3333	2	19	1	4	40992	1	2020	10.6211
030476310002	0304763100	0304763	福建省	漳州市	60	2	1	1	1	0	1	2	2	2	1	2	2	1	2	1	0	1	24	24	3	2	1	1	2	2	2	2	2	2	2			0	2	1	21	2	10	1	4	14500	1	2020	9.5819
030476311001	0304763110	0304763	福建省	漳州市	67	2	0	1	1	0	1	2	2	2	1	2	2	1	1	1	0	1	24	24	4	2	1	1	2	2	2	2	2	2	2			0	2	1	4	4	10	1	4	106420	1	2020	11.5751
030476311002	0304763110	0304763	福建省	漳州市	71	3	1	1	2	0	1	2	2	2	1	2	2	1	2	1	5	2	24	24	2	2	1	1	2	2	2	2	2	2	2			0	2	1	21.3333	2	14	1	5	106420	1	2020	11.5751
030476314001	0304763140	0304763	福建省	漳州市	67	2	0	1	1	0	1	2	2	2	1	2	2	1	1	1	5	2	21	22	2	2	0	2	1	2	2	2	2	2	2			0	1	1	11	3	19	1	3	3120	1	2020	8.04559
030476314002	0304763140	0304763	福建省	漳州市	69	2	1	1	1	0	1	2	2	2	1	2	2	1	2	1	2	2	24	23	3	2	1	1	2	2	2	2	2	2	2			0	2	2	17	3	14	1	3	3120	1	2020	8.04559
030476318001	0304763180	0304763	福建省	漳州市	76	3	0	1	1	0	1	2	2	2	1	2	2	1	1	1	3	2	24	24	3	2	0	2	1	2	2	2	2	2	2			0	1	1	20	3	13	1	5	15912	1	2020	9.67483
030476318002	0304763180	0304763	福建省	漳州市	77	3	1	1	2	0	1	2	2	2	1	2	2	1	2	1	1	2	23	23	3	2	0	2	1	2	2	2	2	2	2			0	1	2	21.3333	2	13	1	3	15912	1	2020	9.67483
030476319001	0304763190	0304763	福建省	漳州市	68	2	1	1	2	0	1	2	2	2	1	2	2	1	2	1	0	1	24	24	5	2	0	2	1	2	2	2	2	2	2			0	1	1	10	3	13	1	4	18819	1	2020	9.84262
030476319002	0304763190	0304763	福建省	漳州市	64	2	0	1	1	0	1	2	2	2	1	2	2	1	1	1	5	2	23	22	3	2	1	1	2	2	2	2	2	2	2			0	2	1	11	3	15	1	4	18819	1	2020	9.84262
030476322001	0304763220	0304763	福建省	漳州市	66	2	0	1	1	0	1	2	2	2	1	2	2	1	1	1	1	2	24	24	3	2	1	1	2	2	2	2	2	2	2			0	2	1	18.6667	3	11	1	4	6280	1	2020	8.74512
030476322002	0304763220	0304763	福建省	漳州市	66	2	1	1	2	0	1	2	2	2	1	2	2	1	2	2	3	2	24	24	3	2	0	2	1	2	2	2	2	2	2			0	1	1	17	3	10	1	3	6280	1	2020	8.74512
030476323001	0304763230	0304763	福建省	漳州市	69	2	1	1	2	0	1	2	2	2	1	2	2	1	2	2	1	2	24	23	3	2	2	1	3	2	2	2	2	2	2			0	2	1	16.6667	3	11	1	4	16435	1	2020	9.70717
030476323002	0304763230	0304763	福建省	漳州市	63	2	0	1	1	0	1	2	2	2	1	2	2	1	1	2	1	2	23	22	3	2	2	1	3	2	2	2	2	2	2			0	2	1	14	3	13	1	3	16435	1	2020	9.70717
030476324001	0304763240	0304763	福建省	漳州市	64	2	1	1	2	0	1	2	2	2	1	2	2	1	2	1	2	2	24	24	3	2	0	2	1	2	2	2	2	2	2			0	1	1	7.33333	4	13	1	4	65629	1	2020	11.0918
030476325002	0304763250	0304763	福建省	漳州市	62	2	0	1	1	0	1	2	2	2	2	2	1	1	1	1	1	2	23	23	5	2	1	1	2	2	2	2	2	2	2			0	2	1	1	4	9	1	5	5120	1	2020	8.54091
030476326002	0304763260	0304763	福建省	漳州市	72	3	0	1	2	0	1	2	2	2	1	2	2	1	1	2	0	1	23	24	3	2	0	2	1	2	2	2	2	2	2			0	1	1	5	4	14	1	4	38760	1	2020	10.5651
030476327002	0304763270	0304763	福建省	漳州市	63	2	0	1	1	0	1	2	2	2	1	2	2	1	1	1	1	2	23	23	3	2	0	2	1	2	2	2	2	2	2			0	1	1	8	4	20	2	3	14250	1	2020	9.56451
030476328002	0304763280	0304763	福建省	漳州市	78	3	0	1	1	0	1	2	2	2	1	2	2	1	1	1	2	2	24	24	5	2	0	2	1	2	2	2	2	2	2			0	1	1	10.6667	3	16	1	4	9000	1	2020	9.10498
031106101002	0311061010	0311061	福建省	莆田市	63	2	1	1	1	0	1	2	2	2	1	2	2	1	2	1	0	1	24	24	3	1	1	1	5	1	2	1	2	2	2	1	2	1	2	2	10	3	16	1	3	40138	1	2020	10.6001
031106102001	0311061020	0311061	福建省	莆田市	67	2	0	1	1	0	1	2	1	2	2	2	2	1	1	1	0	1	24	24	3	2	0	2	1	2	2	2	2	2	2			0	1	1	23	2	13	1	4	5264	1	2020	8.56865
031106102002	0311061020	0311061	福建省	莆田市	69	2	1	1	2	0	1	2	1	2	2	2	2	1	2	2	0	1	23	24	3	1	1	1	5	1	1	2	2	2	2	1	2	1	2	1	18.3333	3	12	1	5	5264	1	2020	8.56865
031106103001	0311061030	0311061	福建省	莆田市	61	2	0	1	1	0	1	2	1	2	2	2	2	1	1	1	0	1	24	24	3	2	1	1	2	2	2	2	2	2	2			0	2	1	2	4	12	1	4	10955	1	2020	9.30155
031106104001	0311061040	0311061	福建省	莆田市	63	2	1	1	1	0	1	2	2	2	1	2	2	1	2	2	0	1	24	24	5	2	0	2	1	2	2	2	2	2	2			0	1	1	16.3333	3	16	1	3	69680	1	2020	11.1517
031106105002	0311061050	0311061	福建省	莆田市	60	2	0	1	1	0	1	2	2	2	1	2	2	1	1	1	2	2	23	23	1	2	1	1	2	2	2	2	2	2	2			0	2	1	15.3333	3	22	2	3	53190	1	2020	10.8816
031106108001	0311061080	0311061	福建省	莆田市	67	2	1	1	2	0	1	2	2	2	1	2	2	1	1	1	0	1	24	24	2	2	0	2	1	2	2	2	2	2	2			0	1	1	15.6667	3	15	1	4	20616	1	2020	9.93382
031106108002	0311061080	0311061	福建省	莆田市	66	2	0	1	1	0	1	2	2	2	1	2	2	1	1	1	3	2	22	24	3	2	1	1	2	2	2	2	2	2	2			0	2	1	17.3333	3	21	2	3	20616	1	2020	9.93382
031106109001	0311061090	0311061	福建省	莆田市	69	2	0	1	1	0	1	2	2	2	1	2	2	1	1	1	1	2	23	23	1	2	1	1	2	2	2	2	2	2	2			0	2	1	17	3	33	2	2	9312	1	2020	9.13906
031106109002	0311061090	0311061	福建省	莆田市	74	3	1	1	2	0	1	2	2	2	1	2	2	1	1	1	1	2	19	24	1	2	0	2	1	2	2	2	2	2	2			0	1	1	16	3	19	1	5	9312	1	2020	9.13906
031106110001	0311061100	0311061	福建省	莆田市	66	2	1	1	2	0	1	2	2	2	1	2	2	1	2	1	1	2	24	24	2	2	0	2	1	2	2	2	2	2	2			0	1	1	22.6667	2	16	1	3	17156	1	2020	9.7501
031106110002	0311061100	0311061	福建省	莆田市	66	2	0	1	1	0	1	2	2	2	1	2	2	1	1	1	1	2	24	24	3	2	1	1	2	2	2	2	2	2	2			0	2	1	22.6667	2	18	1	5	17156	1	2020	9.7501
031106111002	0311061110	0311061	福建省	莆田市	77	3	1	2	2	0	1	2	2	2	1	2	2	1	1	1	2	2	24	24	5	2	1	1	2	2	2	2	2	2	2			0	2	1	22	2	13	1	5	13656	1	2020	9.52193
031106112001	0311061120	0311061	福建省	莆田市	68	2	1	1	1	0	1	2	2	2	1	2	2	1	1	1	3	2	24	24	3	2	0	2	1	2	2	2	2	2	2			0	1	1	18	3	14	1	4	11260	1	2020	9.32901
031106113001	0311061130	0311061	福建省	莆田市	69	2	1	1	1	0	1	2	2	2	1	2	2	1	1	1	0	1	24	24	3	2	0	2	1	2	2	2	2	2	2			0	1	1	13.6667	3	15	1	4	4711	1	2020	8.45766
031106113002	0311061130	0311061	福建省	莆田市	68	2	0	1	1	0	1	2	2	2	1	2	2	1	1	1	0	1	24	24	4	2	0	2	1	2	2	2	2	2	2			0	1	1	17.3333	3	11	1	4	4711	1	2020	8.45766
031106114001	0311061140	0311061	福建省	莆田市	67	2	0	2	1	0	1	2	2	2	1	2	2	1	1	1	2	2	24	24	3	2	1	1	2	2	2	2	2	2	2			0	2	1	17.6667	3	16	1	3	7355	1	2020	8.90314
031106116001	0311061160	0311061	福建省	莆田市	61	2	0	1	1	0	1	2	2	2	1	2	2	1	1	1	2	2	23	24	3	2	0	2	1	2	2	2	2	2	2			0	1	1	14.3333	3	17	1	4	53260	1	2020	10.8829
031106116002	0311061160	0311061	福建省	莆田市	65	2	1	1	1	0	1	2	2	2	1	2	2	1	2	1	1	2	24	24	3	2	0	2	1	2	2	2	2	2	2			0	1	1	23.6667	2	15	1	3	53260	1	2020	10.8829
031106117001	0311061170	0311061	福建省	莆田市	66	2	0	2	1	0	1	2	2	2	1	2	2	1	1	1	5	2	22	23	1	2	1	1	2	2	2	2	2	2	2			0	2	1	17	3	18	1	5	6756	1	2020	8.81819
031106119002	0311061190	0311061	福建省	莆田市	63	2	0	2	1	0	1	2	1	2	2	2	2	1	1	1	0	1	24	24	4	1	1	1	5	1	2	1	2	2	2	1	1	1	2	1	14.6667	3	11	1	4	3655	1	2020	8.20385
031106120001	0311061200	0311061	福建省	莆田市	78	3	0	2	1	0	1	2	1	2	2	2	2	1	1	1	1	2	10	12	4	2	0	2	1	2	2	2	2	2	2			0	1	2	3.66667	4	15	1	3	48199	1	2020	10.7831
031106122001	0311061220	0311061	福建省	莆田市	69	2	1	2	2	0	1	2	2	2	1	2	2	1	2	2	1	2	24	24	4	2	0	2	1	2	2	2	2	2	2			0	1	1	15.6667	3	13	1	4	30720	1	2020	10.3327
031106123001	0311061230	0311061	福建省	莆田市	61	2	0	1	1	0	1	2	2	2	1	2	2	1	1	1	1	2	24	24	3	2	2	1	3	2	2	2	2	2	2			0	2	1	16	3	16	1	3	4998	1	2020	8.51679
031106124002	0311061240	0311061	福建省	莆田市	62	2	1	1	1	0	1	2	2	2	1	2	2	1	2	2	1	2	24	24	3	2	0	2	1	2	2	2	2	2	2			0	1	1	23.3333	2	20	2	3	6600	1	2020	8.79482
031106125002	0311061250	0311061	福建省	莆田市	71	3	0	2	1	0	1	2	2	2	1	2	2	1	1	1	3	2	24	24	3	2	1	1	2	2	2	2	2	2	2			0	2	1	12.6667	3	16	1	4	46456	1	2020	10.7463
031106201001	0311062010	0311062	福建省	莆田市	75	3	1	1	2	0	1	2	2	2	1	2	2	1	1	1	3	2	24	23	3	1	0	2	4	2	1	1	2	2	2	2		0	1	1	18.3333	3	27	2	4	19720	1	2020	9.88939
031106201002	0311062010	0311062	福建省	莆田市	74	3	0	1	1	0	1	2	2	2	1	2	2	1	1	1	3	2	24	24	3	2	0	2	1	2	2	2	2	2	2			0	1	1	14.3333	3	15	1	4	19720	1	2020	9.88939
031106204001	0311062040	0311062	福建省	莆田市	67	2	1	1	1	0	1	2	2	2	1	2	2	1	2	2	0	1	24	24	5	2	0	2	1	2	2	2	2	2	2			0	1	1	5	4	13	1	4	50480	1	2020	10.8293
031106204002	0311062040	0311062	福建省	莆田市	64	2	0	1	1	0	1	2	2	2	1	2	2	1	1	2	1	2	21	21	3	2	0	2	1	2	2	2	2	2	2			0	1	1	4.66667	4	22	2	3	50480	1	2020	10.8293
031106205002	0311062050	0311062	福建省	莆田市	85	4	0	2	1	0	1	2	2	2	1	2	2	1	1	1	2	2	24	24	3	2	1	1	2	2	2	2	2	2	2			0	2	1	4	4	19	1	1	1842	2	2020	7.51861
031106206002	0311062060	0311062	福建省	莆田市	63	2	1	1	3	0	1	2	2	2	1	2	2	1	2	2	0	1	24	24	3	2	0	2	1	2	2	2	2	2	2			0	1	1	5.66667	4	21	2	3	33056	1	2020	10.406
031106216001	0311062160	0311062	福建省	莆田市	60	2	0	1	1	0	1	2	2	2	1	2	2	1	1	1	2	2	24	24	2	1	2	1	5	1	2	2	2	2	2	1	2	1	2	1	15	3	31	2	2	800	1	2020	6.68461
031106217001	0311062170	0311062	福建省	莆田市	65	2	0	1	1	0	1	2	2	2	1	2	2	1	1	1	5	2	22	24	3	2	1	1	2	2	2	2	2	2	2			0	2	1	9	4	16	1	4	7212	1	2020	8.8835
031106217002	0311062170	0311062	福建省	莆田市	73	3	1	1	1	0	1	2	2	2	1	2	2	1	2	1	0	1	23	24	3	2	0	2	1	2	2	2	2	2	2			0	1	1	12.6667	3	16	1	3	7212	1	2020	8.8835
031106218001	0311062180	0311062	福建省	莆田市	67	2	1	1	1	0	1	2	2	2	1	2	2	1	2	1	1	2	24	24	4	2	0	2	1	2	2	2	2	2	2			0	1	2	14.3333	3	13	1	4	3100	1	2020	8.03916
031106218002	0311062180	0311062	福建省	莆田市	63	2	0	1	1	0	1	2	2	2	1	2	2	1	1	1	1	2	24	24	2	2	1	1	2	2	2	2	2	2	2			0	2	1	19	3	19	1	3	3100	1	2020	8.03916
031106220001	0311062200	0311062	福建省	莆田市	68	2	1	1	2	0	1	2	2	2	1	2	2	1	2	1	1	2	24	24	3	2	0	2	1	2	2	2	2	2	2			0	1	1	15	3	32	2	3	13197	1	2020	9.48775
031106220002	0311062200	0311062	福建省	莆田市	60	2	0	1	1	0	1	2	2	2	1	2	2	1	1	1	1	2	24	24	3	2	1	1	2	2	2	2	2	2	2			0	2	1	12.6667	3	10	1	4	13197	1	2020	9.48775
031106221001	0311062210	0311062	福建省	莆田市	60	2	1	1	1	0	1	2	2	2	1	2	2	1	2	1	4	2	24	24	3	2	1	1	2	2	2	2	2	2	2			0	2	1	17	3	16	1	3	25656	1	2020	10.1525
031106222002	0311062220	0311062	福建省	莆田市	60	2	0	1	2	0	1	2	2	2	1	2	2	1	1	1	2	2	24	24	3	2	0	2	1	2	2	2	2	2	2			0	1	1	21.3333	2	17	1	4	39312	1	2020	10.5793
031106223001	0311062230	0311062	福建省	莆田市	64	2	0	1	1	0	1	2	2	2	1	2	2	1	1	1	3	2	24	24	3	2	2	1	3	2	2	2	2	2	2			0	2	1	3	4	22	2	5	44920	1	2020	10.7126
031106224001	0311062240	0311062	福建省	莆田市	77	3	0	2	1	0	1	2	2	2	1	2	2	1	1	1	2	2	23	24	2	2	1	1	2	2	2	2	2	2	2			0	2	1	14.3333	3	30	2	3	9361	1	2020	9.14431
031106227001	0311062270	0311062	福建省	莆田市	64	2	0	1	2	0	1	2	2	2	1	2	2	1	1	1	2	2	24	23	3	1	1	1	5	1	2	2	2	2	2	1	1	1	2	1	18.3333	3	13	1	4	51160	1	2020	10.8427
031106227002	0311062270	0311062	福建省	莆田市	68	2	1	1	2	0	1	1	2	2	2	2	2	1	2	1	4	2	24	24	2	2	0	2	1	2	2	2	2	2	2			0	1	1	17	3	11	1	3	51160	1	2020	10.8427
031106229001	0311062290	0311062	福建省	莆田市	76	3	1	1	2	0	1	1	2	2	2	2	2	1	2	1	5	2	23	20	1	2	0	2	1	2	2	2	2	2	2			0	1	1	19.6667	3	17	1	3	66100	1	2020	11.0989
031106229002	0311062290	0311062	福建省	莆田市	74	3	0	1	2	0	1	2	2	2	1	2	2	1	1	1	4	2	22	22	2	1	0	2	4	2	1	1	2	2	2	2		0	1	1	13	3	25	2	4	66100	1	2020	11.0989
031106302001	0311063020	0311063	福建省	莆田市	69	2	1	2	2	0	1	2	1	2	2	2	2	1	2	1	9	2	24	24	2	1	0	2	4	1	1	1	2	2	2	1	2	1	1	1	23	2	17	1	4	30156	1	2020	10.3141
031106303001	0311063030	0311063	福建省	莆田市	73	3	1	1	1	0	1	2	2	2	1	2	2	1	2	1	1	2	21	19	1	1	0	2	4	1	2	1	2	2	2	1	2	1	1	1	12.6667	3	18	1	3	25800	1	2020	10.1581
031106303002	0311063030	0311063	福建省	莆田市	70	3	0	1	1	0	1	2	2	2	1	2	2	1	1	1	2	2	23	23	2	2	0	2	1	2	2	2	2	2	2			0	1	1	11.6667	3	17	1	3	25800	1	2020	10.1581
031106305001	0311063050	0311063	福建省	莆田市	65	2	0	1	1	0	1	2	2	2	1	2	2	1	1	1	0	1	24	24	5	2	0	2	1	2	2	2	2	2	2			0	1	1	4	4	10	1	4	12216	1	2020	9.4105
031106306002	0311063060	0311063	福建省	莆田市	61	2	0	2	1	0	1	2	2	2	1	2	2	1	1	1	0	1	24	24	3	2	2	1	3	2	2	2	2	2	2			0	2	1	15	3	16	1	3	30100	1	2020	10.3123
031106307001	0311063070	0311063	福建省	莆田市	66	2	1	1	2	0	1	2	2	2	1	2	2	1	2	1	3	2	23	24	2	2	0	2	1	2	2	2	2	2	2			0	1	1	12.6667	3	18	1	4	36067	1	2020	10.4931
031106307002	0311063070	0311063	福建省	莆田市	65	2	0	1	1	0	1	2	2	2	1	2	2	1	1	1	5	2	24	24	1	2	0	2	1	2	2	2	2	2	2			0	1	1	14.3333	3	37	2	5	36067	1	2020	10.4931
031106308001	0311063080	0311063	福建省	莆田市	60	2	0	1	1	0	1	2	2	2	1	2	2	1	1	1	0	1	24	24	5	1	0	2	4	1	1	1	2	2	2	1	1	1	1	1	22.3333	2	10	1	4	54998	1	2020	10.9151
031106309003	0311063090	0311063	福建省	莆田市	64	2	1	1	1	0	1	2	2	2	1	2	2	1	1	2	0	1	24	24	5	1	2	1	5	1	1	1	2	2	2	1	2	1	2	1	12.6667	3	24	2	3	5599	1	2020	8.63034
031106310001	0311063100	0311063	福建省	莆田市	67	2	0	1	1	0	1	2	2	2	1	2	2	1	1	1	2	2	24	24	3	2	1	1	2	2	2	2	2	2	2			0	2	1	17	3	11	1	4	53656	1	2020	10.8903
031106310002	0311063100	0311063	福建省	莆田市	72	3	1	1	2	0	1	1	2	2	2	2	2	1	2	1	3	2	24	24	3	1	1	1	5	1	1	1	2	2	2	1	1	1	2	1	21.3333	2	17	1	3	53656	1	2020	10.8903
031106312001	0311063120	0311063	福建省	莆田市	83	4	1	1	1	0	1	2	2	2	1	2	2	1	2	1	0	1	24	24	3	2	0	2	1	2	2	2	2	2	2			0	1	1	4	4	13	1	5	19520	1	2020	9.8792
031106312002	0311063120	0311063	福建省	莆田市	74	3	0	1	1	0	1	2	1	2	2	2	2	1	1	1	1	2	24	24	2	2	0	2	1	2	2	2	2	2	2			0	1	1	13.6667	3	13	1	4	19520	1	2020	9.8792
031106313001	0311063130	0311063	福建省	莆田市	71	3	0	1	1	0	1	2	2	2	1	2	2	1	1	1	2	2	15	15	2	2	1	1	2	2	2	2	2	2	2			0	2	2	10	3	12	1	4	9656	1	2020	9.17533
031106313002	0311063130	0311063	福建省	莆田市	68	2	1	1	1	0	1	2	2	2	1	2	2	1	2	1	1	2	23	24	3	2	0	2	1	2	2	2	2	2	2			0	1	2	4.33333	4	16	1	3	9656	1	2020	9.17533
031106315001	0311063150	0311063	福建省	莆田市	68	2	1	1	1	0	1	2	2	2	1	2	2	1	2	1	4	2	24	24	3	1	0	2	4	1	2	2	2	2	2	1	2	1	1	1	18.6667	3	17	1	3	8962	1	2020	9.10075
031106315002	0311063150	0311063	福建省	莆田市	68	2	0	1	1	0	1	2	2	2	2	1	2	1	1	1	5	2	24	24	2	2	0	2	1	2	2	2	2	2	2			0	1	1	10.6667	3	17	1	4	8962	1	2020	9.10075
031106317001	0311063170	0311063	福建省	莆田市	64	2	0	1	1	0	1	2	2	2	1	2	2	1	1	1	2	2	24	24	4	1	2	1	5	1	2	1	2	2	2	1	2	1	2	1	13	3	13	1	4	61200	2	2020	11.0219
031106319001	0311063190	0311063	福建省	莆田市	64	2	1	1	1	0	1	2	2	2	1	2	2	1	2	2	1	2	24	24	4	1	1	1	5	1	2	2	2	2	2	1	2	1	2	1	16.3333	3	21	2	4	36816	1	2020	10.5137
031106319002	0311063190	0311063	福建省	莆田市	65	2	0	1	1	0	1	2	2	2	1	2	2	1	1	2	1	2	24	24	4	2	1	1	2	2	2	2	2	2	2			0	2	1	10.6667	3	13	1	3	36816	1	2020	10.5137
031106321001	0311063210	0311063	福建省	莆田市	75	3	1	2	1	0	1	2	2	2	1	2	2	1	2	1	0	1	24	24	2	1	1	1	5	2	2	1	2	2	2	2		0	2	1	20	3	23	2	3	63099	1	2020	11.0525
031106323002	0311063230	0311063	福建省	莆田市	62	2	0	1	1	0	1	2	2	2	1	2	2	1	1	1	2	2	24	24	3	2	0	2	1	2	2	2	2	2	2			0	1	1	13.6667	3	15	1	4	4389	1	2020	8.38686
031106324001	0311063240	0311063	福建省	莆田市	61	2	0	1	1	0	1	2	2	2	1	2	2	1	1	1	2	2	24	24	1	1	1	1	5	1	2	1	2	2	2	1	2	1	2	1	10.6667	3	13	1	4	425732	1	2020	12.9616
031106324002	0311063240	0311063	福建省	莆田市	62	2	1	1	3	0	1	2	2	2	1	2	2	1	2	2	5	2	24	24	2	1	2	1	5	1	1	2	2	2	2	1	2	1	2	1	15.6667	3	15	1	4	425732	1	2020	12.9616
031106325001	0311063250	0311063	福建省	莆田市	66	2	1	2	2	0	1	2	2	2	1	2	2	1	2	1	1	2	24	24	3	2	0	2	1	2	2	2	2	2	2			0	1	1	13.6667	3	15	1	3	11500	1	2020	9.3501
031106330001	0311063300	0311063	福建省	莆田市	92	4	0	2	1	0	1	2	1	2	2	2	2	1	1	1	1	2	24	9	4	2	0	2	1	2	2	2	2	2	2			0	1	1	0	4	10	1	5	83660	1	2020	11.3345
031106331001	0311063310	0311063	福建省	莆田市	65	2	0	1	1	0	1	2	2	2	1	2	2	1	1	1	1	2	21	13	2	2	0	2	1	2	2	2	2	2	2			0	1	1	11	3	19	1	3	80917	1	2020	11.3012
031106331002	0311063310	0311063	福建省	莆田市	72	3	1	1	1	0	1	2	2	2	1	2	2	1	2	1	3	2	23	24	2	2	0	2	1	2	2	2	2	2	2			0	1	1	17	3	18	1	3	80917	1	2020	11.3012
034043102001	0340431020	0340431	福建省	福州市	69	2	0	2	1	0	1	2	2	2	1	2	2	1	1	2	0	1	22	24	2	2	0	2	1	2	2	2	2	2	2			0	1	1	7.66667	4	11	1	4	6500	1	2020	8.77956
034043104001	0340431040	0340431	福建省	福州市	62	2	0	2	1	0	1	2	2	2	1	2	2	2	1	1	2	2	19	21	1	1	1	1	5	1	1	1	2	2	2	1	2	1	2	2	8.66667	4	24	2	3	11170	1	2020	9.32099
034043106001	0340431060	0340431	福建省	福州市	66	2	1	2	1	0	1	2	2	2	1	2	2	1	2	2	0	1	24	24	3	2	0	2	1	2	2	2	2	2	2			0	1	1	10	3	11	1	4	36000	1	2020	10.4913
034043108002	0340431080	0340431	福建省	福州市	63	2	1	1	3	0	1	2	2	2	1	2	2	1	2	1	2	2	24	24	2	1	0	2	4	1	1	2	2	2	2	1	2	1	1	2	12	3	25	2	4	6000	1	2020	8.69951
034043110001	0340431100	0340431	福建省	福州市	64	2	1	1	1	0	1	2	2	2	1	2	2	1	2	1	4	2	22	21	2	1	0	2	4	1	1	1	2	2	2	1	1	1	1	2	20	3	15	1	3	18200	1	2020	9.80918
034043110002	0340431100	0340431	福建省	福州市	63	2	0	1	1	0	1	2	2	2	1	2	2	1	1	1	5	2	21	17	3	2	1	1	2	2	2	2	2	2	2			0	2	1	13.6667	3	32	2	3	18200	1	2020	9.80918
034043111001	0340431110	0340431	福建省	福州市	63	2	1	1	1	0	1	2	2	2	1	2	2	1	1	1	0	1	24	24	3	2	0	2	1	2	2	2	2	2	2			0	1	1	14	3	23	2	4	10000	1	2020	9.21034
034043112001	0340431120	0340431	福建省	福州市	63	2	0	1	1	0	1	2	2	2	1	2	2	1	2	1	6	2	23	23	2	1	1	1	5	2	2	1	2	2	2	1	2	1	2	1	12	3	23	2	4	5800	1	2020	8.66561
034043112002	0340431120	0340431	福建省	福州市	69	2	1	1	2	0	1	2	2	2	1	2	2	1	1	2	2	2	23	24	2	2	1	1	2	2	2	2	2	2	2			0	2	1	14.6667	3	32	2	4	5800	1	2020	8.66561
034043114001	0340431140	0340431	福建省	福州市	77	3	0	1	1	0	1	2	2	2	1	2	2	1	1	1	2	2	21	22	2	2	0	2	1	2	2	2	2	2	2			0	1	1	4	4	15	1	4	2780	2	2020	7.93021
034043114002	0340431140	0340431	福建省	福州市	81	4	1	1	1	0	1	2	2	2	1	2	2	1	2	2	3	2	23	24	3	2	2	1	3	2	2	2	2	2	2			0	2	1	5.66667	4	19	1	5	2780	2	2020	7.93021
034043115001	0340431150	0340431	福建省	福州市	60	2	1	1	1	0	1	2	2	2	1	2	2	1	2	2	3	2	24	24	3	1	1	1	5	1	1	1	2	2	2	1	2	1	2	1	15.3333	3	24	2	3	79540	1	2020	11.284
034043118002	0340431180	0340431	福建省	福州市	66	2	1	1	2	0	1	2	2	2	1	2	2	1	1	1	1	2	24	24	3	2	0	2	1	2	2	2	2	2	2			0	1	1	13.6667	3	16	1	3	5500	1	2020	8.6125
034043120001	0340431200	0340431	福建省	福州市	67	2	0	1	1	0	1	2	2	2	1	2	2	1	1	1	1	2	24	24	5	2	1	1	2	2	2	2	2	2	2			0	2	1	15.6667	3	12	1	4	8640	1	2020	9.06416
034043120002	0340431200	0340431	福建省	福州市	73	3	1	1	1	0	1	2	2	2	1	2	2	1	2	1	1	2	24	24	3	2	0	2	1	2	2	2	2	2	2			0	1	2	6.66667	4	19	1	3	8640	1	2020	9.06416
034043201001	0340432010	0340432	福建省	福州市	70	3	1	1	1	0	1	2	1	2	2	2	2	1	2	1	3	2	24	24	5	2	1	1	2	2	2	2	2	2	2			0	2	1	8.33333	4	13	1	4	12719	1	2020	9.45085
034043201002	0340432010	0340432	福建省	福州市	63	2	0	1	1	0	1	2	2	2	1	2	2	1	1	1	4	2	23	24	3	1	1	1	5	1	2	1	2	2	2	1	1	1	2	1	9	4	26	2	3	12719	1	2020	9.45085
034043203001	0340432030	0340432	福建省	福州市	86	4	0	2	1	0	1	2	2	2	2	2	2	1	1	1	3	2	24	22	2	2	0	2	1	2	2	2	2	2	2			0	1	1	13.3333	3	18	1	4	11540	1	2020	9.35357
034043204001	0340432040	0340432	福建省	福州市	63	2	1	1	2	0	1	2	2	2	1	2	2	1	2	1	0	1	24	24	2	1	1	1	5	1	1	2	2	2	1	1	1	1	2	1	24.6667	2	16	1	4	22840	1	2020	10.0363
034043204002	0340432040	0340432	福建省	福州市	61	2	0	1	1	0	1	2	2	2	1	2	2	1	1	1	2	2	23	24	2	2	0	2	1	2	2	2	2	2	2			0	1	1	7	4	16	1	4	22840	1	2020	10.0363
034043205001	0340432050	0340432	福建省	福州市	63	2	0	1	1	0	1	2	2	2	2	2	2	1	1	2	4	2	24	24	3	2	0	2	1	2	2	2	2	2	2			0	1	1	14	3	17	1	4	33960	1	2020	10.4329
034043205002	0340432050	0340432	福建省	福州市	68	2	1	1	1	0	1	2	2	2	1	2	2	1	2	1	1	2	24	21	3	2	3	1	3	2	2	2	2	2	2			0	2	1	17.6667	3	18	1	4	33960	1	2020	10.4329
034043212002	0340432120	0340432	福建省	福州市	61	2	1	1	1	0	1	2	2	2	1	2	2	1	2	2	1	2	24	24	4	1	3	1	5	1	1	2	2	2	2	1	2	1	2	1	12	3	19	1	2	75200	1	2020	11.2279
034043213001	0340432130	0340432	福建省	福州市	60	2	1	1	3	0	1	2	2	2	1	2	2	1	2	1	4	2	24	24	1	1	0	2	4	2	1	1	2	2	1	1	1	1	1	1	10.6667	3	32	2	3	77579	1	2020	11.2591
034043215001	0340432150	0340432	福建省	福州市	68	2	0	2	1	0	1	2	2	2	2	2	2	1	1	1	1	2	24	24	3	2	0	2	1	2	2	2	2	2	2			0	1	1	10	3	22	2	3	16991	1	2020	9.74044
034043217001	0340432170	0340432	福建省	福州市	62	2	1	1	2	0	1	2	1	2	2	2	2	1	2	1	3	2	13	16	2	1	1	1	5	2	1	1	2	2	2	1	2	1	2	1	20	3	13	1	4	43488	1	2020	10.6802
034043218001	0340432180	0340432	福建省	福州市	68	2	1	1	2	0	1	2	2	2	1	2	2	1	2	2	0	1	24	24	4	1	0	2	4	2	1	2	2	2	2	1	1	1	1	1	21.3333	2	18	1	3	12840	1	2020	9.46032
034043218002	0340432180	0340432	福建省	福州市	66	2	0	1	1	0	1	2	2	2	1	2	2	1	1	1	6	2	21	19	2	2	0	2	1	2	2	2	2	2	2			0	1	1	20	3	20	2	4	12840	1	2020	9.46032
034043219001	0340432190	0340432	福建省	福州市	83	4	0	2	1	0	1	2	2	2	1	2	2	1	1	1	1	2	24	24	2	2	0	2	1	2	2	2	2	2	2			0	1	1	15.3333	3	19	1	3	78340	1	2020	11.2688
034043221001	0340432210	0340432	福建省	福州市	64	2	0	2	1	0	1	2	1	2	2	2	2	1	1	1	2	2	24	24	2	2	0	2	1	2	2	2	2	2	2			0	1	1	22.6667	2	17	1	3	8920	1	2020	9.09605
034043222001	0340432220	0340432	福建省	福州市	62	2	1	1	1	0	1	1	2	2	2	2	2	2	2	2	2	2	24	24	2	2	0	2	1	2	2	2	2	2	2			0	1	1	12.3333	3	17	1	1	5300	1	2020	8.57546
034043222002	0340432220	0340432	福建省	福州市	62	2	0	1	1	0	1	2	2	2	1	2	2	1	1	1	1	2	22	23	5	1	0	2	4	2	1	1	2	2	2	2		0	1	1	10	3	15	1	4	5300	1	2020	8.57546
034043301002	0340433010	0340433	福建省	福州市	65	2	0	2	1	0	1	2	2	2	1	2	2	1	2	1	6	2	23	22	2	2	2	1	3	2	2	2	2	2	2			0	2	1	1	4	20	2	3	13760	1	2020	9.52952
034043302002	0340433020	0340433	福建省	福州市	62	2	1	1	1	0	1	2	2	2	1	2	2	1	2	2	1	2	22	24	3	2	1	1	2	2	2	2	2	2	2			0	2	1	1	4	1	1	3	252040	1	2020	12.4373
034043305001	0340433050	0340433	福建省	福州市	65	2	1	1	2	0	1	2	2	2	1	2	2	1	2	2	1	2	24	24	5	2	0	2	1	2	2	2	2	2	2			0	1	1	18.6667	3	10	1	5	12140	1	2020	9.40426
034043305002	0340433050	0340433	福建省	福州市	64	2	0	1	1	0	1	2	2	2	1	2	2	1	1	1	3	2	24	24	3	2	0	2	1	2	2	2	2	2	2			0	1	1	17.3333	3	18	1	4	12140	1	2020	9.40426
034043306001	0340433060	0340433	福建省	福州市	68	2	1	1	1	0	1	2	2	2	1	2	2	1	2	2	4	2	24	24	2	2	1	1	2	2	2	2	2	2	2			0	2	1	8	4	24	2	3	6000	2	2020	8.69951
034043306002	0340433060	0340433	福建省	福州市	62	2	0	1	1	0	1	2	2	2	1	2	2	1	1	1	4	2	20	16	2	2	1	1	2	2	2	2	2	2	2			0	2	1	2.33333	4	31	2	2	6000	2	2020	8.69951
034043307001	0340433070	0340433	福建省	福州市	67	2	1	2	1	0	1	2	2	2	1	2	2	1	2	2	4	2	24	24	2	2	0	2	1	2	2	2	2	2	2			0	1	1	13	3	25	2	3	8013	1	2020	8.98882
034043309001	0340433090	0340433	福建省	福州市	67	2	0	1	1	0	1	2	2	2	1	2	2	1	1	1	2	2	22	22	3	2	0	2	1	2	2	2	2	2	2			0	1	1	4	4	10	1	3	16200	1	2020	9.69277
034043309002	0340433090	0340433	福建省	福州市	72	3	1	1	1	0	1	2	2	2	1	2	2	1	2	1	6	2	22	22	2	2	0	2	1	2	2	2	2	2	2			0	1	1	16.6667	3	21	2	3	16200	1	2020	9.69277
034043310002	0340433100	0340433	福建省	福州市	69	2	0	2	1	0	1	2	2	2	1	2	2	2	1	1	1	2	24	24	3	2	2	1	3	2	2	2	2	2	2			0	2	1	6	4	27	2	4	2900	1	2020	7.97247
034043314001	0340433140	0340433	福建省	福州市	67	2	0	2	1	0	1	2	2	2	1	2	2	1	1	1	0	1	23	24	3	2	1	1	2	2	2	2	2	2	2			0	2	1	1	4	10	1	4	1972	1	2020	7.5868
034043315001	0340433150	0340433	福建省	福州市	70	3	1	1	1	0	1	2	2	2	1	2	2	2	2	2	3	2	24	23	3	2	1	1	2	2	2	2	2	2	2			0	2	1	23	2	15	1	3	2000	1	2020	7.6009
034043315002	0340433150	0340433	福建省	福州市	64	2	0	1	1	0	1	2	2	2	1	2	2	2	1	1	1	2	23	23	2	2	1	1	2	2	2	2	2	2	2			0	2	1	3	4	10	1	3	2000	1	2020	7.6009
034043318001	0340433180	0340433	福建省	福州市	82	4	1	1	1	0	1	2	2	2	1	2	2	1	1	1	2	2	24	24	4	2	1	1	2	2	2	2	2	2	2			0	2	1	3.66667	4	11	1	4	22500	1	2020	10.0213
034043318002	0340433180	0340433	福建省	福州市	80	4	0	1	1	0	1	2	2	2	1	2	2	1	1	1	3	2	23	12	1	2	1	1	2	2	2	2	2	2	2			0	2	1	2	4	16	1	4	22500	1	2020	10.0213
034043321002	0340433210	0340433	福建省	福州市	67	2	0	2	1	0	1	2	2	2	1	2	2	2	1	1	4	2	24	24	4	2	1	1	2	2	2	2	2	2	2			0	2	1	2	4	11	1	3	25700	1	2020	10.1542
034043323002	0340433230	0340433	福建省	福州市	65	2	0	2	1	0	1	2	2	2	2	2	2	2	1	1	1	2	24	24	3	2	0	2	1	2	2	2	2	2	2			0	1	1	5	4	23	2	3	10150	1	2020	9.22523
034043324002	0340433240	0340433	福建省	福州市	60	2	1	1	1	0	1	2	2	2	1	2	2	1	2	2	2	2	24	24	5	2	0	2	1	2	2	2	2	2	2			0	1	1	5	4	13	1	3	7006	1	2020	8.85452
034043326001	0340433260	0340433	福建省	福州市	94	4	1	2	1	0	1	2	2	2	1	2	2	1	1	1	0	1	24	24	4	2	1	1	2	2	2	2	2	2	2			0	2	1	8	4	15	1	4	193790	1	2020	12.1745
034043333001	0340433330	0340433	福建省	福州市	61	2	0	1	1	0	1	2	2	2	1	2	2	1	1	1	1	2	24	24	3	2	0	2	1	2	2	2	2	2	2			0	1	1	8	4	13	1	3	3000	1	2020	8.00637
034043333002	0340433330	0340433	福建省	福州市	68	2	1	1	1	0	1	2	2	2	1	2	2	1	2	2	2	2	24	24	2	1	0	2	4	2	1	2	2	2	2	1	1	1	1	1	16.6667	3	16	1	3	3000	1	2020	8.00637
034676106001	0346761060	0346761	福建省	宁德市	71	3	1	1	1	0	1	2	2	2	1	2	2	2	2	1	4	2	24	24	3	2	1	1	2	2	2	2	2	2	2			0	2	1	13	3	28	2	3	6899	2	2020	8.83913
034676107001	0346761070	0346761	福建省	宁德市	67	2	0	1	1	0	1	2	2	2	1	2	2	1	1	1	1	2	24	22	2	2	1	1	2	2	2	2	2	2	2			0	2	1	8.33333	4	15	1	3	26736	1	2020	10.1938
034676107002	0346761070	0346761	福建省	宁德市	70	3	1	1	2	0	1	2	2	2	1	2	2	1	2	2	0	1	24	21	4	2	1	1	2	2	2	2	2	2	2			0	2	2	0	4	18	1	4	26736	1	2020	10.1938
034676108001	0346761080	0346761	福建省	宁德市	61	2	1	1	2	1	1	1	2	2	2	2	2	1	1	1	4	2	24	24	4	1	0	2	4	1	1	1	2	2	2	1	1	1	1	1	17.6667	3	20	2	3	48000	1	2020	10.779
034676109001	0346761090	0346761	福建省	宁德市	63	2	1	1	1	0	1	2	2	2	2	2	2	1	2	1	2	2	24	24	4	2	0	2	1	2	2	2	2	2	2			0	1	1	16	3	21	2	4	54140	1	2020	10.8993
034676111001	0346761110	0346761	福建省	宁德市	62	2	1	1	1	0	1	2	2	2	1	2	2	1	2	2	1	2	24	24	3	1	2	1	5	2	1	1	2	2	2	1	1	1	2	1	13.3333	3	23	2	4	61536	1	2020	11.0274
034676116002	0346761160	0346761	福建省	宁德市	61	2	1	1	1	0	1	2	2	2	1	2	2	2	1	2	5	2	24	24	3	1	1	1	5	2	1	1	2	2	2	1	2	1	2	1	20	3	12	1	3	11999	1	2020	9.39258
034676117001	0346761170	0346761	福建省	宁德市	65	2	0	1	1	0	1	2	2	2	1	2	2	1	1	1	0	1	24	24	3	2	0	2	1	2	2	2	2	2	2			0	1	1	3	4	16	1	3	7700	1	2020	8.94898
034676117002	0346761170	0346761	福建省	宁德市	73	3	1	1	1	0	1	2	2	2	1	2	2	1	2	1	1	2	24	24	1	2	0	2	1	2	2	2	2	2	2			0	1	1	17.6667	3	25	2	3	7700	1	2020	8.94898
034676118001	0346761180	0346761	福建省	宁德市	72	3	0	1	1	0	1	2	2	2	1	2	2	1	1	1	6	2	24	22	3	1	1	1	5	1	1	1	2	2	2	1	2	1	2	1	7.66667	4	20	2	3	43800	1	2020	10.6874
034676119002	0346761190	0346761	福建省	宁德市	69	2	1	1	1	0	1	2	2	2	1	2	2	1	2	2	4	2	24	24	2	2	0	2	1	2	2	2	2	2	2			0	1	1	18.6667	3	10	1	4	26200	1	2020	10.1735
034676120001	0346761200	0346761	福建省	宁德市	63	2	0	1	1	0	1	2	2	2	1	2	2	1	1	1	3	2	20	19	2	2	2	1	3	2	2	2	2	2	2			0	2	1	1	4	19	1	3	20175	1	2020	9.9122
034676120002	0346761200	0346761	福建省	宁德市	65	2	1	1	1	0	1	2	2	2	1	2	2	1	2	1	1	2	24	24	3	2	0	2	1	2	2	2	2	2	2			0	1	1	11	3	17	1	3	20175	1	2020	9.9122
034676123001	0346761230	0346761	福建省	宁德市	68	2	0	1	1	0	1	2	2	2	1	2	2	2	1	2	2	2	21	24	2	2	1	1	2	2	2	2	2	2	2			0	2	1	7.33333	4	25	2	3	4800	1	2020	8.47637
034676201002	0346762010	0346762	福建省	宁德市	62	2	1	1	2	0	1	2	2	2	1	2	2	2	2	2	7	2	24	24	2	1	0	2	4	1	1	1	2	2	2	1	1	1	1	1	15.6667	3	28	2	3	7000	1	2020	8.85367
034676203002	0346762030	0346762	福建省	宁德市	80	4	0	2	1	0	1	2	2	2	1	2	2	2	1	1	5	2	21	22	2	2	0	2	1	2	2	2	2	2	2			0	1	1	3	4	19	1	5	2000	1	2020	7.6009
034676207001	0346762070	0346762	福建省	宁德市	66	2	0	1	2	0	1	2	2	2	1	2	2	1	1	1	2	2	23	24	3	1	2	1	5	1	1	1	2	2	2	1	2	1	2	1	17.6667	3	27	2	3	3120	1	2020	8.04559
034676207002	0346762070	0346762	福建省	宁德市	77	3	1	1	2	0	1	2	2	2	1	2	2	1	1	1	1	2	24	24	3	2	1	1	2	2	2	2	2	2	2			0	2	1	9	4	26	2	3	3120	1	2020	8.04559
034676208002	0346762080	0346762	福建省	宁德市	69	2	0	1	1	0	1	2	2	2	1	2	2	1	1	1	7	2	19	21	2	2	0	2	1	2	2	2	2	2	2			0	1	1	5	4	31	2	3	7880	1	2020	8.97208
034676209002	0346762090	0346762	福建省	宁德市	72	3	1	1	2	0	1	2	2	2	1	2	2	2	2	2	2	2	24	23	2	1	1	1	5	1	1	1	2	2	2	1	1	1	2	1	15.6667	3	35	2	3	4500	2	2020	8.41183
034676209004	0346762090	0346762	福建省	宁德市	64	2	0	1	1	0	1	2	2	2	1	2	2	1	1	2	6	2	23	18	2	1	0	2	4	1	1	1	2	2	2	1	2	1	1	1	11	3	40	2	3	4500	2	2020	8.41183
034676211002	0346762110	0346762	福建省	宁德市	74	3	1	2	2	0	1	2	2	2	2	2	2	2	2	2	1	2	21	23	2	2	0	2	1	2	2	2	2	2	2			0	1	1	7.66667	4	27	2	4	100	1	2020	4.60517
034676212001	0346762120	0346762	福建省	宁德市	60	2	1	1	3	0	1	2	2	2	1	2	2	1	1	1	6	2	24	24	2	1	0	2	4	1	2	1	2	2	2	1	1	1	1	1	21	2	15	1	3	16200	1	2020	9.69277
034676214001	0346762140	0346762	福建省	宁德市	62	2	1	1	1	0	1	2	2	2	1	2	2	1	2	2	2	2	24	24	3	2	1	1	2	2	2	2	2	2	2			0	2	1	11	3	15	1	3	18500	1	2020	9.82553
034676215002	0346762150	0346762	福建省	宁德市	61	2	1	1	3	1	1	1	2	2	2	2	2	1	1	1	1	2	24	24	3	1	0	2	4	1	1	1	2	2	2	1	1	1	1	1	19.6667	3	12	1	4	81440	1	2020	11.3076
034676216001	0346762160	0346762	福建省	宁德市	69	2	0	1	1	0	1	2	2	2	1	2	2	1	1	1	5	2	21	22	2	2	0	2	1	2	2	2	2	2	2			0	1	2	1	4	8	1	1	8000	1	2020	8.9872
034676216002	0346762160	0346762	福建省	宁德市	66	2	1	1	1	0	1	2	2	2	2	2	2	1	1	1	2	2	23	24	2	2	1	1	2	2	2	2	2	2	2			0	2	1	3	4	26	2	2	8000	1	2020	8.9872
034676217002	0346762170	0346762	福建省	宁德市	64	2	0	1	2	0	1	2	2	2	1	2	2	2	1	1	3	2	22	22	2	1	0	2	4	1	2	2	2	2	2	1	2	1	1	1	14.6667	3	37	2	5	1200	1	2020	7.09008
034676219002	0346762190	0346762	福建省	宁德市	65	2	0	2	1	0	1	2	2	2	1	2	2	1	1	1	5	2	24	22	2	2	2	1	3	2	2	2	2	2	2			0	2	1	13	3	20	2	4	3500	1	2020	8.16052
034676220001	0346762200	0346762	福建省	宁德市	70	3	1	1	1	0	1	2	2	2	1	2	2	1	1	1	3	2	23	21	1	2	0	2	1	2	2	2	2	2	2			0	1	1	15.3333	3	23	2	4	10000	1	2020	9.21034
034676220002	0346762200	0346762	福建省	宁德市	65	2	0	1	1	0	1	2	2	2	1	2	2	1	1	1	0	1	24	24	2	1	0	2	4	2	2	1	2	2	2	2		0	1	1	20	3	23	2	4	10000	1	2020	9.21034
034676221001	0346762210	0346762	福建省	宁德市	79	3	0	2	1	0	1	2	2	2	1	2	2	2	1	1	2	2	23	24	3	2	1	1	2	2	2	2	2	2	2			0	2	1	13.6667	3	13	1	3	4500	1	2020	8.41183
034676222002	0346762220	0346762	福建省	宁德市	63	2	0	1	1	0	1	2	2	2	1	2	2	1	1	1	3	2	24	22	2	1	0	2	4	2	1	1	2	2	2	1	1	1	1	1	17.6667	3	24	2	4	19500	1	2020	9.87817
034676223001	0346762230	0346762	福建省	宁德市	63	2	0	1	1	0	1	2	2	2	1	2	2	2	1	1	2	2	22	24	3	2	1	1	2	2	2	2	2	2	2			0	2	1	5.33333	4	20	2	4	21560	1	2020	9.97859
034676223002	0346762230	0346762	福建省	宁德市	70	3	1	1	1	0	1	2	2	2	2	2	2	1	2	1	3	2	13	13	2	2	1	1	2	2	2	2	2	2	2			0	2	1	8	4	25	2	3	21560	1	2020	9.97859
034676224001	0346762240	0346762	福建省	宁德市	64	2	1	1	1	0	1	2	2	2	1	2	2	1	2	1	0	1	24	24	3	2	0	2	1	2	2	2	2	2	2			0	1	1	12	3	16	1	3	11420	1	2020	9.34312
034676225002	0346762250	0346762	福建省	宁德市	67	2	0	2	1	0	1	2	2	2	1	2	2	1	1	1	4	2	24	24	2	2	1	1	2	2	2	2	2	2	2			0	2	1	5.66667	4	37	2	3	6500	1	2020	8.77956
034676228002	0346762280	0346762	福建省	宁德市	62	2	1	1	3	0	1	2	2	2	1	2	2	1	1	2	0	1	24	24	5	2	0	2	1	2	2	2	2	2	2			0	1	1	14.3333	3	14	1	4	69999	1	2020	11.1562
034676229001	0346762290	0346762	福建省	宁德市	61	2	1	1	2	0	1	2	2	2	1	2	2	1	1	2	0	1	24	24	4	1	2	1	5	2	1	1	2	2	2	1	2	1	2	1	19.3333	3	21	2	3	32800	1	2020	10.3982
034676230001	0346762300	0346762	福建省	宁德市	60	2	0	1	1	0	1	2	2	2	1	2	2	1	1	1	4	2	24	24	2	2	1	1	2	2	2	2	2	2	2			0	2	1	11.6667	3	22	2	3	12640	1	2020	9.44462
034676230002	0346762300	0346762	福建省	宁德市	65	2	1	1	1	0	1	2	2	2	1	2	2	1	1	1	0	1	24	23	3	2	0	2	1	2	2	2	2	2	2			0	1	1	11.3333	3	13	1	3	12640	1	2020	9.44462
034676301001	0346763010	0346763	福建省	宁德市	69	2	0	1	2	0	1	2	2	2	1	2	2	1	1	2	9	2	23	22	2	1	1	1	5	1	1	1	2	2	2	1	1	1	2	1	14.6667	3	32	2	2	32040	1	2020	10.3747
034676301002	0346763010	0346763	福建省	宁德市	70	3	1	1	2	1	1	1	2	2	2	2	2	1	2	2	7	2	24	23	2	2	0	2	1	2	2	2	2	2	2			0	1	1	16.3333	3	24	2	3	32040	1	2020	10.3747
034676303001	0346763030	0346763	福建省	宁德市	70	3	1	1	2	0	1	2	2	2	1	2	2	1	1	1	1	2	10	16	2	2	0	2	1	2	2	2	2	2	2			0	1	2	12	3	18	1	5	56880	1	2020	10.9487
034676303002	0346763030	0346763	福建省	宁德市	60	2	0	1	1	0	1	2	2	2	1	2	2	1	1	1	2	2	23	24	2	2	1	1	2	2	2	2	2	2	2			0	2	1	3	4	19	1	3	56880	1	2020	10.9487
034676305001	0346763050	0346763	福建省	宁德市	60	2	0	1	1	0	1	2	2	2	1	2	2	1	1	2	1	2	24	20	3	2	0	2	1	2	2	2	2	2	2			0	1	1	5.66667	4	17	1	3	19550	1	2020	9.88073
034676305002	0346763050	0346763	福建省	宁德市	61	2	1	1	2	0	1	2	2	2	1	2	2	1	2	2	3	2	23	22	3	1	1	1	5	1	1	1	2	2	2	1	1	1	2	1	15.6667	3	22	2	3	19550	1	2020	9.88073
034676307002	0346763070	0346763	福建省	宁德市	61	2	0	2	1	0	1	2	2	2	1	2	2	2	1	1	2	2	22	23	2	2	0	2	1	2	2	2	2	2	2			0	1	1	11.3333	3	34	2	3	4000	1	2020	8.29405
034676309002	0346763090	0346763	福建省	宁德市	63	2	1	1	1	0	1	2	2	2	1	2	2	1	2	1	3	2	22	24	3	2	1	1	2	2	2	2	2	2	2			0	2	1	1	4	17	1	3	21320	1	2020	9.9674
034676315001	0346763150	0346763	福建省	宁德市	64	2	0	1	2	0	1	2	2	2	1	2	2	1	1	1	5	2	22	23	2	2	0	2	1	2	2	2	2	2	2			0	1	1	16	3	30	2	3	4916	1	2020	8.50025
034676315002	0346763150	0346763	福建省	宁德市	70	3	1	1	2	0	1	2	2	2	1	2	2	1	1	1	5	2	24	24	2	2	0	2	1	2	2	2	2	2	2			0	1	1	17.6667	3	30	2	2	4916	1	2020	8.50025
034676316001	0346763160	0346763	福建省	宁德市	70	3	1	1	1	0	1	2	2	2	1	2	2	1	2	1	3	2	20	22	1	1	0	2	4	1	2	2	2	2	2	1	2	1	1	1	4	4	23	2	3	184832	1	2020	12.1272
034676316002	0346763160	0346763	福建省	宁德市	60	2	0	1	1	0	1	2	2	2	1	2	2	1	1	1	1	2	23	23	3	1	0	2	4	1	1	2	2	2	2	1	2	1	1	1	9	4	11	1	3	184832	1	2020	12.1272
034676317002	0346763170	0346763	福建省	宁德市	63	2	1	1	2	0	1	2	2	2	1	2	2	1	2	1	2	2	24	23	3	2	0	2	1	2	2	2	2	2	2			0	1	1	10.3333	3	25	2	3	1440	1	2020	7.2724
034676318001	0346763180	0346763	福建省	宁德市	65	2	1	1	1	0	1	2	2	2	1	2	2	1	2	2	1	2	24	24	4	2	0	2	1	2	2	2	2	2	2			0	1	1	15.6667	3	13	1	3	3500	1	2020	8.16052
034676319001	0346763190	0346763	福建省	宁德市	60	2	0	1	1	0	1	2	2	2	1	2	2	1	1	2	5	2	20	24	2	1	0	2	4	1	1	1	2	2	2	1	1	1	1	1	19	3	17	1	3	8240	1	2020	9.01676
034676319002	0346763190	0346763	福建省	宁德市	66	2	1	1	1	0	1	2	2	2	1	2	2	1	2	2	4	2	24	23	3	2	2	1	3	2	2	2	2	2	2			0	2	1	8.66667	4	22	2	3	8240	2	2020	9.01676
034676320001	0346763200	0346763	福建省	宁德市	76	3	1	2	3	1	1	2	2	2	2	1	2	2	2	2	7	2	24	24	3	2	1	1	2	2	2	2	2	2	2			0	2	1	23.3333	2	23	2	3	52800	1	2020	10.8743
034676322001	0346763220	0346763	福建省	宁德市	60	2	1	1	2	0	1	2	2	2	1	2	2	1	2	2	0	1	24	24	3	2	0	2	1	2	2	2	2	2	2			0	1	1	13	3	37	2	3	11320	1	2020	9.33433
034676326002	0346763260	0346763	福建省	宁德市	72	3	1	1	2	0	1	2	2	2	1	2	2	1	2	2	0	1	24	24	3	2	0	2	1	2	2	2	2	2	2			0	1	1	18.3333	3	25	2	3	2832	2	2020	7.94874
034676327002	0346763270	0346763	福建省	宁德市	69	2	1	1	2	0	1	2	2	2	2	1	2	1	1	2	1	2	24	24	3	1	0	2	4	2	1	2	2	2	1	1	2	1	1	1	18.6667	3	20	2	3	42220	1	2020	10.6506
034676328002	0346763280	0346763	福建省	宁德市	68	2	1	1	2	0	1	2	2	2	1	2	2	1	2	2	0	1	23	24	2	2	0	2	1	2	2	2	2	2	2			0	1	1	16.6667	3	31	2	4	10120	1	2020	9.22227
034676331002	0346763310	0346763	福建省	宁德市	68	2	0	2	1	0	1	2	2	2	1	2	2	1	1	1	4	2	24	23	1	2	0	2	1	2	2	2	2	2	2			0	1	1	11.6667	3	22	2	3	38300	1	2020	10.5532
046746101001	0467461010	0467461	青海省	海东地区	72	3	1	2	2	0	3	2	2	2	1	2	2	1	2	2	0	1	24	24	5	2	0	2	1	2	2	2	2	2	2			0	1	1	19.3333	3	22	2	4	8000	1	2020	8.9872
046746102001	0467461020	0467461	青海省	海东地区	60	2	1	2	1	0	3	2	2	2	1	2	2	1	1	2	1	2	24	24	3	2	0	2	1	2	2	2	2	2	2			0	1	1	11	3	13	1	4	2060	1	2020	7.63046
046746104001	0467461040	0467461	青海省	海东地区	63	2	1	2	1	0	3	2	2	2	1	2	2	1	2	1	2	2	24	20	2	2	0	2	1	2	2	2	2	2	2			0	1	1	11.6667	3	30	2	3	6784	1	2020	8.82232
046746106001	0467461060	0467461	青海省	海东地区	60	2	1	1	1	0	3	2	2	2	1	2	2	1	2	1	1	2	24	24	2	2	1	1	2	2	2	2	2	2	2			0	2	1	17.6667	3	20	2	4	9002	1	2020	9.1052
046746108002	0467461080	0467461	青海省	海东地区	64	2	0	2	1	0	3	2	2	2	1	2	2	1	1	2	3	2	21	22	1	2	0	2	1	2	2	2	2	2	2			0	1	1	10.3333	3	32	2	4	14860	1	2020	9.60643
046746111001	0467461110	0467461	青海省	海东地区	68	2	0	1	1	0	3	2	2	2	1	2	2	1	1	1	2	2	24	24	3	2	0	2	1	2	2	2	2	2	2			0	1	1	12.6667	3	27	2	4	9400	1	2020	9.14847
046746111002	0467461110	0467461	青海省	海东地区	71	3	1	1	1	0	3	2	2	2	1	2	2	1	2	1	4	2	24	23	3	2	0	2	1	2	2	2	2	2	2			0	1	1	14.6667	3	21	2	4	9400	1	2020	9.14847
046746112001	0467461120	0467461	青海省	海东地区	68	2	0	1	1	0	3	2	2	2	1	2	2	1	1	1	2	2	24	24	3	1	2	1	5	1	2	1	2	2	2	2		1	2	1	11	3	33	2	4	8080	1	2020	8.99715
046746113001	0467461130	0467461	青海省	海东地区	62	2	0	1	1	0	3	2	2	2	1	2	2	1	2	1	8	2	16	20	2	2	0	2	1	2	2	2	2	2	2			0	1	1	2.66667	4	33	2	2	12999	1	2020	9.47263
046746113002	0467461130	0467461	青海省	海东地区	63	2	1	1	1	0	3	2	2	2	1	2	2	1	2	1	0	1	24	24	3	1	0	2	4	1	2	2	2	2	2	1	2	1	1	1	11.3333	3	23	2	4	12999	1	2020	9.47263
046746114002	0467461140	0467461	青海省	海东地区	69	2	0	2	1	0	3	2	2	2	1	2	2	1	1	1	7	2	24	21	3	2	0	2	1	2	2	2	2	2	2			0	1	2	7.66667	4	28	2	1	7308	1	2020	8.89672
046746118001	0467461180	0467461	青海省	海东地区	60	2	0	2	1	0	3	2	2	2	1	2	2	1	1	1	2	2	24	24	2	2	0	2	1	2	2	2	2	2	2			0	1	2	6.66667	4	19	1	5	2182	1	2020	7.688
046746121001	0467461210	0467461	青海省	海东地区	69	2	0	2	1	0	3	2	2	2	1	2	2	1	1	1	1	2	24	24	3	1	1	1	5	1	2	1	2	2	2	1	2	1	2	1	15.6667	3	25	2	3	46760	1	2020	10.7528
046746122001	0467461220	0467461	青海省	海东地区	73	3	0	2	1	0	3	2	2	2	1	2	2	1	1	1	2	2	24	24	3	2	0	2	1	2	2	2	2	2	2			0	1	1	13.6667	3	24	2	4	3200	1	2020	8.07091
046746124001	0467461240	0467461	青海省	海东地区	72	3	0	2	2	0	3	2	2	2	1	2	2	1	1	1	4	2	21	19	1	2	0	2	1	2	2	2	2	2	2			0	1	1	12.3333	3	32	2	2	22430	1	2020	10.0182
046746125001	0467461250	0467461	青海省	海东地区	67	2	1	1	1	0	3	2	2	2	1	2	2	1	2	1	6	2	24	23	3	2	0	2	1	2	2	2	2	2	2			0	1	1	11.6667	3	25	2	4	15599	1	2020	9.65496
046746125002	0467461250	0467461	青海省	海东地区	64	2	0	1	1	0	3	2	2	2	1	2	2	1	1	1	7	2	21	22	2	2	1	1	2	2	2	2	2	2	2			0	2	1	7	4	34	2	4	15599	1	2020	9.65496
046746129001	0467461290	0467461	青海省	海东地区	64	2	0	1	1	0	3	2	2	2	1	2	2	1	1	1	4	2	23	23	3	2	0	2	1	2	2	2	2	2	2			0	1	1	10	3	29	2	2	6699	1	2020	8.80971
046746129002	0467461290	0467461	青海省	海东地区	65	2	1	1	1	0	3	2	2	2	1	2	2	1	2	2	1	2	24	18	2	2	0	2	1	2	2	2	2	2	2			0	1	1	24.6667	2	26	2	4	6699	1	2020	8.80971
046746130002	0467461300	0467461	青海省	海东地区	62	2	1	1	1	0	3	2	2	2	1	2	2	1	2	1	2	2	24	24	4	2	1	1	2	2	2	2	2	2	2			0	2	1	16.6667	3	27	2	4	4956	1	2020	8.50835
046746132001	0467461320	0467461	青海省	海东地区	70	3	0	2	1	0	3	2	2	2	1	2	2	1	1	1	7	2	24	17	4	2	0	2	1	2	2	2	2	2	2			0	1	1	15.3333	3	32	2	4	18200	1	2020	9.80918
046746134001	0467461340	0467461	青海省	海东地区	62	2	1	1	2	0	3	2	2	2	1	2	2	1	2	1	7	2	23	24	2	1	1	1	5	1	1	1	1	2	2	1	1	1	2	1	21.6667	2	34	2	4	2160	1	2020	7.67786
046746205001	0467462050	0467462	青海省	海东地区	70	3	1	1	1	0	3	2	2	2	1	2	2	1	2	2	3	2	24	24	3	2	2	1	3	2	2	2	2	2	2			0	2	1	19.3333	3	17	1	3	35500	1	2020	10.4773
046746205002	0467462050	0467462	青海省	海东地区	66	2	0	1	1	0	3	2	2	2	1	2	2	1	1	1	1	2	24	24	3	2	0	2	1	2	2	2	2	2	2			0	1	1	5.33333	4	22	2	3	35500	1	2020	10.4773
046746208001	0467462080	0467462	青海省	海东地区	74	3	0	2	2	0	3	2	2	2	1	2	2	1	1	1	3	2	24	22	3	2	2	1	3	2	2	2	2	2	2			0	2	1	24	2	19	1	4	25520	1	2020	10.1472
046746209001	0467462090	0467462	青海省	海东地区	67	2	0	1	1	0	3	2	2	2	1	2	2	1	1	1	0	1	24	24	3	2	1	1	2	2	2	2	2	2	2			0	2	1	9	4	34	2	4	18198	1	2020	9.80907
046746209002	0467462090	0467462	青海省	海东地区	68	2	1	1	1	0	3	2	2	2	1	2	2	1	2	1	2	2	24	24	3	1	0	2	4	2	1	1	2	2	2	2		0	1	1	12	3	18	1	4	18198	1	2020	9.80907
046746219001	0467462190	0467462	青海省	海东地区	71	3	0	2	1	0	3	2	2	2	1	2	2	1	1	1	9	2	23	16	2	2	1	1	2	2	2	2	2	2	2			0	2	1	3.66667	4	31	2	3	9200	1	2020	9.12696
046746220001	0467462200	0467462	青海省	海东地区	64	2	0	1	1	0	3	2	2	2	1	2	2	1	1	2	4	2	23	24	2	2	0	2	1	2	2	2	2	2	2			0	1	1	14	3	16	1	4	43999	1	2020	10.6919
046746220002	0467462200	0467462	青海省	海东地区	65	2	1	1	1	0	3	2	2	2	1	2	2	1	2	2	0	1	23	24	5	2	4	1	3	2	2	2	2	2	2			0	2	1	17	3	16	1	4	43999	1	2020	10.6919
046746221001	0467462210	0467462	青海省	海东地区	73	3	0	2	1	0	3	2	2	2	2	2	2	1	1	1	4	2	19	22	1	2	0	2	1	2	2	2	2	2	2			0	1	1	7.33333	4	33	2	5	1299	1	2020	7.16935
046746222001	0467462220	0467462	青海省	海东地区	76	3	0	2	1	0	3	2	2	2	1	2	2	1	1	1	1	2	24	19	3	1	0	2	4	1	2	1	2	2	2	1	2	1	1	1	9	4	15	1	5	4080	1	2020	8.31385
046746225002	0467462250	0467462	青海省	海东地区	71	3	1	1	2	0	3	2	2	2	1	2	2	1	2	2	1	2	24	24	2	1	0	2	4	2	2	1	2	2	2	2		0	1	1	13	3	23	2	2	16172	1	2020	9.69104
046746226001	0467462260	0467462	青海省	海东地区	65	2	0	1	1	0	3	2	2	2	1	2	2	1	1	1	6	2	24	24	4	2	0	2	1	2	2	2	2	2	2			0	1	1	5.33333	4	30	2	4	5920	1	2020	8.68609
046746227001	0467462270	0467462	青海省	海东地区	61	2	0	1	1	0	3	2	1	2	2	2	2	1	1	1	7	2	24	24	2	2	0	2	1	2	2	2	2	2	2			0	1	1	15.3333	3	30	2	4	12300	1	2020	9.41735
046746227002	0467462270	0467462	青海省	海东地区	61	2	1	1	1	0	3	2	2	2	1	2	2	1	2	2	6	2	23	20	3	2	0	2	1	2	2	2	2	2	2			0	1	1	13.3333	3	27	2	2	12300	1	2020	9.41735
046746228002	0467462280	0467462	青海省	海东地区	63	2	1	1	1	0	3	2	2	2	1	2	2	1	2	2	1	2	24	24	2	1	0	2	4	2	2	1	2	2	2	2		0	1	1	13.3333	3	18	1	4	83485	1	2020	11.3324
046746229001	0467462290	0467462	青海省	海东地区	63	2	0	2	1	0	3	2	2	2	1	2	2	1	1	1	3	2	24	24	4	2	0	2	1	2	2	2	2	2	2			0	1	1	12	3	22	2	4	22160	1	2020	10.006
046746232001	0467462320	0467462	青海省	海东地区	61	2	1	1	3	0	3	2	2	2	1	2	2	1	2	1	2	2	24	24	3	1	1	1	5	2	1	1	2	2	2	1	2	1	2	1	21.3333	2	14	1	4	11160	1	2020	9.32009
046746302001	0467463020	0467463	青海省	海东地区	70	3	1	1	1	0	3	2	2	2	1	2	2	1	2	1	2	2	24	24	3	2	0	2	1	2	2	2	2	2	2			0	1	1	19.3333	3	28	2	4	14320	1	2020	9.56941
046746302002	0467463020	0467463	青海省	海东地区	64	2	0	1	1	0	3	2	2	2	1	2	2	1	1	1	3	2	24	21	2	2	0	2	1	2	2	2	2	2	2			0	1	1	15.3333	3	34	2	4	14320	1	2020	9.56941
046746304001	0467463040	0467463	青海省	海东地区	67	2	0	1	1	0	3	2	2	2	1	2	2	1	1	2	0	1	22	18	3	1	0	2	4	1	2	1	2	2	2	1	2	1	1	1	19	3	26	2	4	28620	1	2020	10.2619
046746304002	0467463040	0467463	青海省	海东地区	74	3	1	1	4	0	3	2	2	2	1	2	2	1	2	1	5	2	24	24	5	1	1	1	5	1	1	1	2	2	1	1	2	1	2	2	23	2	18	1	3	28620	1	2020	10.2619
046746305001	0467463050	0467463	青海省	海东地区	72	3	0	2	1	0	3	2	2	2	1	2	2	1	1	1	3	2	24	24	4	2	0	2	1	2	2	2	2	2	2			0	1	1	7	4	12	1	4	1000	1	2020	6.90776
046746306001	0467463060	0467463	青海省	海东地区	67	2	0	1	1	0	3	2	2	2	1	2	2	1	1	1	2	2	24	24	3	2	1	1	2	2	2	2	2	2	2			0	2	1	6.33333	4	28	2	3	7700	1	2020	8.94898
046746307001	0467463070	0467463	青海省	海东地区	75	3	1	1	3	1	3	2	2	2	1	2	2	1	2	1	2	2	24	20	2	2	0	2	1	2	2	2	2	2	2			0	1	1	15.6667	3	33	2	3	16598	1	2020	9.71704
046746307002	0467463070	0467463	青海省	海东地区	71	3	0	1	1	0	3	2	2	2	1	2	2	1	1	2	4	2	23	20	3	2	1	1	2	2	2	2	2	2	2			0	2	1	21	2	34	2	3	16598	1	2020	9.71704
046746308002	0467463080	0467463	青海省	海东地区	68	2	1	1	1	0	3	2	2	2	1	2	2	1	2	1	6	2	24	24	3	2	0	2	1	2	2	2	2	2	2			0	1	1	15.3333	3	29	2	3	3660	1	2020	8.20522
046746309001	0467463090	0467463	青海省	海东地区	64	2	0	1	2	0	3	2	1	2	2	2	2	1	1	1	6	2	18	16	1	2	1	1	2	2	2	2	2	2	2			0	2	1	9	4	26	2	4	7400	1	2020	8.90924
046746309002	0467463090	0467463	青海省	海东地区	68	2	1	1	1	0	3	2	1	2	2	2	2	1	2	1	7	2	24	24	3	1	2	1	5	2	1	1	2	2	2	1	2	1	2	1	21.3333	2	28	2	3	7400	1	2020	8.90924
046746319001	0467463190	0467463	青海省	海东地区	70	3	0	2	1	0	3	2	2	2	1	2	2	1	2	2	6	2	24	22	3	2	0	2	1	2	2	2	2	2	2			0	1	2	2.33333	4	16	1	1	9800	1	2020	9.19014
046746320002	0467463200	0467463	青海省	海东地区	71	3	0	2	2	0	3	2	2	2	1	2	2	1	1	1	3	2	24	24	3	2	1	1	2	2	2	2	2	2	2			0	2	1	18.3333	3	38	2	4	3540	1	2020	8.17188
046746322001	0467463220	0467463	青海省	海东地区	64	2	0	2	1	0	3	2	2	2	1	2	2	1	1	1	1	2	24	24	4	2	0	2	1	2	2	2	2	2	2			0	1	1	7	4	18	1	4	42000	1	2020	10.6454
046746324001	0467463240	0467463	青海省	海东地区	70	3	1	1	1	0	3	2	2	2	1	2	2	1	2	1	4	2	23	24	3	2	0	2	1	2	2	2	2	2	2			0	1	1	16	3	26	2	4	26180	1	2020	10.1728
046746324002	0467463240	0467463	青海省	海东地区	64	2	0	1	1	0	3	2	2	2	1	2	2	1	1	2	2	2	24	21	3	1	1	1	5	2	1	2	2	2	2	2		0	2	1	11.6667	3	23	2	3	26180	1	2020	10.1728
046746325001	0467463250	0467463	青海省	海东地区	66	2	1	1	2	0	3	2	2	2	1	2	2	1	2	1	2	2	24	17	2	2	2	1	3	2	2	2	2	2	2			0	2	1	20	3	27	2	3	30120	1	2020	10.3129
046746325002	0467463250	0467463	青海省	海东地区	64	2	0	1	1	0	3	2	2	2	1	2	2	1	1	1	2	2	24	18	1	2	0	2	1	2	2	2	2	2	2			0	1	1	15	3	29	2	4	30120	1	2020	10.3129
046746326001	0467463260	0467463	青海省	海东地区	71	3	0	2	1	0	3	2	2	2	1	2	2	1	1	1	4	2	17	14	2	2	0	2	1	2	2	2	2	2	2			0	1	1	4.33333	4	13	1	4	63096	1	2020	11.0524
046746328001	0467463280	0467463	青海省	海东地区	77	3	0	2	1	0	3	2	2	2	1	2	2	1	1	2	6	2	24	24	2	2	1	1	2	2	2	2	2	2	2			0	2	1	13	3	15	1	4	5650	1	2020	8.63941
046746331002	0467463310	0467463	青海省	海东地区	64	2	0	1	1	0	3	2	2	2	1	2	2	1	1	1	5	2	23	18	1	2	0	2	1	2	2	2	2	2	2			0	1	1	13.3333	3	32	2	4	7860	1	2020	8.96954
051606101001	0516061010	0516061	四川省	广安市	76	3	0	1	1	0	3	2	2	2	1	2	2	1	1	1	3	2	24	24	4	2	1	1	2	2	2	2	2	2	2			0	2	1	1	4	29	2	5	9680	1	2020	9.17782
051606104001	0516061040	0516061	四川省	广安市	82	4	1	1	3	0	3	2	1	2	2	2	2	2	2	2	2	2	23	22	3	2	0	2	1	2	2	2	2	2	2			0	1	1	15.3333	3	22	2	3	2680	2	2020	7.89357
051606104002	0516061040	0516061	四川省	广安市	80	4	0	1	1	0	3	2	2	2	1	2	2	2	1	1	2	2	24	17	2	2	1	1	2	2	2	2	2	2	2			0	2	1	0	4	20	2	2	2680	2	2020	7.89357
051606106001	0516061060	0516061	四川省	广安市	67	2	1	2	1	0	3	2	2	2	1	2	2	1	2	2	1	2	24	24	3	1	1	1	5	2	1	1	2	2	2	2		0	2	1	16	3	25	2	4	2520	1	2020	7.83201
051606107001	0516061070	0516061	四川省	广安市	75	3	1	1	2	0	3	2	2	2	1	2	2	1	2	2	0	1	24	24	3	2	0	2	1	2	2	2	2	2	2			0	1	1	17	3	16	1	3	35160	1	2020	10.4677
051606108002	0516061080	0516061	四川省	广安市	72	3	0	2	1	0	3	2	2	2	1	2	2	1	1	1	1	2	24	23	3	2	0	2	1	2	2	2	2	2	2			0	1	1	5.33333	4	22	2	3	2200	1	2020	7.69621
051606110001	0516061100	0516061	四川省	广安市	75	3	0	2	2	0	3	2	2	2	1	2	2	2	1	1	2	2	24	22	3	2	0	2	1	2	2	2	2	2	2			0	1	1	6.66667	4	21	2	2	400	1	2020	5.99146
051606115001	0516061150	0516061	四川省	广安市	68	2	1	1	1	0	3	2	2	2	1	2	2	2	2	1	1	2	24	24	3	2	0	2	1	2	2	2	2	2	2			0	1	1	9	4	24	2	4	1960	2	2020	7.5807
051606116001	0516061160	0516061	四川省	广安市	74	3	1	1	1	0	3	2	2	2	1	2	2	1	2	2	1	2	24	24	4	2	0	2	1	2	2	2	2	2	2			0	1	1	8.33333	4	0	1	4	2900	2	2020	7.97247
051606116002	0516061160	0516061	四川省	广安市	69	2	0	1	1	0	3	2	2	2	2	2	2	1	1	1	0	1	24	21	3	2	0	2	1	2	2	2	2	2	2			0	1	1	4.33333	4	16	1	4	2900	2	2020	7.97247
051606117001	0516061170	0516061	四川省	广安市	74	3	0	1	1	0	3	2	2	2	1	2	2	2	1	1	3	2	24	24	3	2	0	2	1	2	2	2	2	2	2			0	1	1	7.33333	4	23	2	4	3500	1	2020	8.16052
051606117002	0516061170	0516061	四川省	广安市	77	3	1	1	2	0	3	2	2	2	1	2	2	2	2	2	7	2	24	24	4	2	0	2	1	2	2	2	2	2	2			0	1	1	16.6667	3	13	1	4	3500	1	2020	8.16052
051606118001	0516061180	0516061	四川省	广安市	72	3	0	2	1	0	3	2	2	2	1	2	2	1	1	1	5	2	22	24	2	2	1	1	2	2	2	2	2	2	2			0	2	1	0	4	29	2	3	2350	1	2020	7.76217
051606119001	0516061190	0516061	四川省	广安市	75	3	0	2	1	0	3	2	2	2	1	2	2	1	1	1	2	2	19	18	2	2	0	2	1	2	2	2	2	2	2			0	1	1	7	4	16	1	4	3300	2	2020	8.10168
051606121001	0516061210	0516061	四川省	广安市	68	2	1	1	1	0	3	2	2	2	1	2	2	1	2	1	1	2	23	23	3	2	0	2	1	2	2	2	2	2	2			0	1	1	18.6667	3	27	2	3	2400	1	2020	7.78322
051606121002	0516061210	0516061	四川省	广安市	66	2	0	1	1	0	3	2	2	2	1	2	2	1	1	1	3	2	24	24	3	2	2	1	3	2	2	2	2	2	2			0	2	1	5.33333	4	27	2	3	2400	1	2020	7.78322
051606124001	0516061240	0516061	四川省	广安市	77	3	0	1	1	0	3	2	2	2	1	2	2	1	1	1	2	2	24	24	3	2	0	2	1	2	2	2	2	2	2			0	1	1	1	4	26	2	3	7500	1	2020	8.92266
051606124002	0516061240	0516061	四川省	广安市	78	3	1	1	2	0	3	2	2	2	1	2	2	1	2	1	1	2	24	24	3	2	0	2	1	2	2	2	2	2	2			0	1	1	10	3	13	1	4	7500	1	2020	8.92266
051606125001	0516061250	0516061	四川省	广安市	72	3	0	2	1	0	3	2	2	2	1	2	2	1	1	2	5	2	24	24	2	2	0	2	1	2	2	2	2	2	2			0	1	1	8.33333	4	19	1	3	3700	1	2020	8.21609
051606126001	0516061260	0516061	四川省	广安市	75	3	0	1	1	0	3	2	2	2	1	2	2	1	1	1	1	2	21	22	2	2	0	2	1	2	2	2	2	2	2			0	1	1	1	4	30	2	3	32700	2	2020	10.3951
051606203001	0516062030	0516062	四川省	广安市	70	3	0	1	1	0	3	2	2	2	1	2	2	1	1	1	4	2	22	22	2	2	0	2	1	2	2	2	2	2	2			0	1	1	22.6667	2	29	2	3	5560	1	2020	8.62335
051606206001	0516062060	0516062	四川省	广安市	68	2	1	1	1	0	3	2	2	2	1	2	2	1	2	2	4	2	22	24	3	2	0	2	1	2	2	2	2	2	2			0	1	1	13.6667	3	31	2	2	2400	1	2020	7.78322
051606206002	0516062060	0516062	四川省	广安市	64	2	0	1	1	0	3	2	2	2	1	2	2	1	1	1	2	2	24	16	2	2	0	2	1	2	2	2	2	2	2			0	1	1	12.3333	3	22	2	2	2400	1	2020	7.78322
051606207001	0516062070	0516062	四川省	广安市	73	3	0	2	1	0	3	2	2	2	2	2	1	2	2	2	2	2	24	21	3	2	0	2	1	2	2	2	2	2	2			0	1	1	0	4	20	2	4	99	1	2020	4.59512
051606208001	0516062080	0516062	四川省	广安市	71	3	0	1	2	0	3	2	2	2	1	2	2	1	1	1	2	2	23	24	3	2	0	2	1	2	2	2	2	2	2			0	1	1	12.6667	3	28	2	4	12900	2	2020	9.46498
051606208002	0516062080	0516062	四川省	广安市	71	3	1	1	2	0	3	2	2	2	1	2	2	1	2	1	1	2	24	24	3	2	1	1	2	2	2	2	2	2	2			0	2	1	19	3	16	1	3	12900	2	2020	9.46498
051606210001	0516062100	0516062	四川省	广安市	82	4	0	2	1	0	3	2	2	2	1	2	2	1	1	1	2	2	20	23	4	2	0	2	1	2	2	2	2	2	2			0	1	1	1	4	21	2	4	4200	1	2020	8.34284
051606212001	0516062120	0516062	四川省	广安市	75	3	0	1	1	0	3	2	2	2	1	2	2	1	1	2	1	2	22	21	3	2	1	1	2	2	2	2	2	2	2			0	2	1	16.3333	3	31	2	3	14400	1	2020	9.57498
051606212002	0516062120	0516062	四川省	广安市	74	3	1	1	2	0	3	2	2	2	1	2	2	1	2	2	1	2	21	18	3	2	1	1	2	2	2	2	2	2	2			0	2	1	0	4	36	2	3	14400	1	2020	9.57498
051606213001	0516062130	0516062	四川省	广安市	71	3	1	1	1	0	3	2	2	2	1	2	2	2	2	2	5	2	18	19	3	2	1	1	2	2	2	2	2	2	2			0	2	1	16	3	26	2	4	3890	1	2020	8.26616
051606213002	0516062130	0516062	四川省	广安市	67	2	0	1	1	0	3	2	2	2	1	2	2	2	1	2	2	2	22	22	3	2	1	1	2	2	2	2	2	2	2			0	2	1	2	4	26	2	4	3890	1	2020	8.26616
051606214001	0516062140	0516062	四川省	广安市	67	2	0	1	2	0	3	2	2	2	1	2	2	1	1	2	1	2	24	24	4	2	1	1	2	2	2	2	2	2	2			0	2	1	12.3333	3	16	1	4	64704	1	2020	11.0776
051606214002	0516062140	0516062	四川省	广安市	67	2	1	1	1	0	3	2	2	2	1	2	2	1	2	1	4	2	24	24	2	2	0	2	1	2	2	2	2	2	2			0	1	1	21.6667	2	13	1	4	64704	1	2020	11.0776
051606216001	0516062160	0516062	四川省	广安市	70	3	0	1	1	0	3	2	2	2	1	2	2	1	1	1	1	2	24	24	3	2	0	2	1	2	2	2	2	2	2			0	1	1	3	4	18	1	4	86400	1	2020	11.3667
051606216002	0516062160	0516062	四川省	广安市	71	3	1	1	2	0	3	2	2	2	1	2	2	1	2	2	6	2	24	24	3	1	1	1	5	2	1	1	2	2	2	1	1	1	2	1	18	3	18	1	4	86400	1	2020	11.3667
051606217001	0516062170	0516062	四川省	广安市	70	3	1	2	1	0	3	2	2	2	1	2	2	1	2	2	0	1	24	24	3	2	0	2	1	2	2	2	2	2	2			0	1	1	2	4	13	1	3	4660	2	2020	8.44677
051606218001	0516062180	0516062	四川省	广安市	80	4	0	2	2	0	3	2	1	2	2	2	2	1	1	1	1	2	22	24	5	2	0	2	1	2	2	2	2	2	2			0	1	1	14.6667	3	14	1	4	0	2	2020
051606219001	0516062190	0516062	四川省	广安市	76	3	0	1	1	0	3	2	2	2	1	2	2	1	1	2	3	2	19	15	1	2	1	1	2	2	2	2	2	2	2			0	2	1	6	4	19	1	4	7000	1	2020	8.85367
051606221001	0516062210	0516062	四川省	广安市	82	4	0	2	1	0	3	2	2	2	1	2	2	1	1	2	3	2	20	22	1	2	0	2	1	2	2	2	2	2	2			0	1	1	10	3	30	2	4	3200	1	2020	8.07091
051606222001	0516062220	0516062	四川省	广安市	75	3	1	1	2	0	3	2	2	2	1	2	2	1	2	1	6	2	21	19	1	2	1	1	2	2	2	2	2	2	2			0	2	1	13	3	33	2	3	4899	1	2020	8.49679
051606222002	0516062220	0516062	四川省	广安市	77	3	0	1	1	0	3	2	2	2	1	2	2	1	1	1	6	2	11	7	1	2	0	2	1	2	2	2	2	2	2			0	1	1	4.66667	4	36	2	3	4899	1	2020	8.49679
051606225001	0516062250	0516062	四川省	广安市	68	2	0	2	1	0	3	2	2	2	1	2	2	1	1	1	5	2	22	22	2	1	0	2	4	1	2	1	2	2	2	1	2	1	1	1	5	4	32	2	4	18700	1	2020	9.83628
051606228001	0516062280	0516062	四川省	广安市	64	2	0	2	2	0	3	2	2	2	1	2	2	1	1	1	3	2	24	24	3	2	2	1	3	2	2	2	2	2	2			0	2	1	19.3333	3	19	1	3	0	1	2020
051606229001	0516062290	0516062	四川省	广安市	66	2	1	1	1	0	3	2	2	2	1	2	2	1	2	1	3	2	24	24	3	2	0	2	1	2	2	2	2	2	2			0	1	1	21	2	20	2	3	4100	1	2020	8.31874
051606302001	0516063020	0516063	四川省	广安市	80	4	1	1	2	0	3	2	1	2	2	2	2	2	1	1	3	2	24	24	2	2	1	1	2	2	2	2	2	2	2			0	2	1	11.3333	3	14	1	2	1400	1	2020	7.24423
051606303001	0516063030	0516063	四川省	广安市	64	2	0	1	1	0	3	2	2	2	1	2	2	1	1	1	1	2	23	24	3	2	0	2	1	2	2	2	2	2	2			0	1	1	16	3	29	2	3	29200	1	2020	10.2819
051606303002	0516063030	0516063	四川省	广安市	64	2	1	1	1	0	3	2	2	2	1	2	2	1	2	1	0	1	24	24	4	2	0	2	1	2	2	2	2	2	2			0	1	1	18.3333	3	21	2	4	29200	1	2020	10.2819
051606307002	0516063070	0516063	四川省	广安市	76	3	0	2	1	0	3	2	2	2	1	2	2	2	1	1	2	2	20	19	3	2	1	1	2	2	2	2	2	2	2			0	2	1	0	4	13	1	3	0	1	2020
051606309001	0516063090	0516063	四川省	广安市	90	4	1	1	1	0	3	2	2	2	1	2	2	1	2	1	2	2	24	21	2	2	0	2	1	2	2	2	2	2	2			0	1	2	2	4	20	2	4	4200	1	2020	8.34284
051606309002	0516063090	0516063	四川省	广安市	85	4	0	1	1	0	3	2	2	2	1	2	2	1	1	1	5	2	23	16	1	2	0	2	1	2	2	2	2	2	2			0	1	2	2	4	28	2	3	4200	1	2020	8.34284
051606311002	0516063110	0516063	四川省	广安市	63	2	1	1	1	0	3	2	2	2	1	2	2	2	2	2	1	2	24	24	3	2	0	2	1	2	2	2	2	2	2			0	1	1	10.3333	3	13	1	3	10200	1	2020	9.23014
051606313001	0516063130	0516063	四川省	广安市	66	2	0	1	1	1	3	2	2	1	2	2	2	1	1	1	3	2	20	23	3	2	0	2	1	2	2	2	2	2	2			0	1	2	21.6667	2	22	2	4	1600	1	2020	7.37776
051606313002	0516063130	0516063	四川省	广安市	66	2	1	1	2	0	3	2	1	2	2	2	2	2	1	2	3	2	24	24	3	2	0	2	1	2	2	2	2	2	2			0	1	1	0	4	19	1	3	1600	1	2020	7.37776
051606316001	0516063160	0516063	四川省	广安市	66	2	0	2	1	0	3	2	2	2	1	2	2	1	1	1	7	2	24	24	1	2	0	2	1	2	2	2	2	2	2			0	1	1	2	4	16	1	3	14900	1	2020	9.60912
051606319002	0516063190	0516063	四川省	广安市	62	2	1	1	3	0	3	2	2	2	1	2	2	1	2	1	2	2	24	24	3	2	0	2	1	2	2	2	2	2	2			0	1	1	15.6667	3	10	1	3	15400	2	2020	9.64212
051606320002	0516063200	0516063	四川省	广安市	69	2	0	1	1	1	3	2	2	1	2	2	2	1	1	1	2	2	23	23	3	1	0	2	4	1	2	2	2	2	2	1	2	1	1	1	19.3333	3	15	1	3	48105	1	2020	10.7811
051606321001	0516063210	0516063	四川省	广安市	71	3	0	2	1	0	3	2	2	2	1	2	2	1	1	1	0	1	23	20	3	2	1	1	2	2	2	2	2	2	2			0	2	1	1	4	20	2	3	6699	1	2020	8.80971
051606322101	0516063221	0516063	四川省	广安市	74	3	1	1	1	0	3	1	2	2	2	2	2	1	2	1	8	2	23	24	3	2	1	1	2	2	2	2	2	2	2			0	2	1	22.3333	2	18	1	3	53400	1	2020	10.8856
051606322102	0516063221	0516063	四川省	广安市	64	2	0	1	1	0	3	2	2	2	1	2	2	1	1	1	3	2	24	24	3	2	0	2	1	2	2	2	2	2	2			0	1	1	13.6667	3	33	2	3	53400	1	2020	10.8856
051606324001	0516063240	0516063	四川省	广安市	64	2	0	1	1	0	3	2	1	2	2	2	2	2	1	1	2	2	23	22	3	2	1	1	2	2	2	2	2	2	2			0	2	1	3	4	23	2	3	2700	2	2020	7.90101
051606324002	0516063240	0516063	四川省	广安市	65	2	1	1	1	0	3	2	2	2	1	2	2	2	2	1	3	2	23	22	2	2	0	2	1	2	2	2	2	2	2			0	1	1	13	3	21	2	3	2700	2	2020	7.90101
051606327001	0516063270	0516063	四川省	广安市	64	2	1	1	1	0	3	2	2	2	1	2	2	1	2	2	1	2	24	24	3	2	1	1	2	2	2	2	2	2	2			0	2	1	18.6667	3	13	1	4	7400	1	2020	8.90924
051606327002	0516063270	0516063	四川省	广安市	63	2	0	1	1	0	3	2	2	2	1	2	2	1	1	1	1	2	24	24	3	2	1	1	2	2	2	2	2	2	2			0	2	1	16	3	13	1	4	7400	1	2020	8.90924
054054102001	0540541020	0540541	四川省	成都市	61	2	0	1	1	0	3	2	2	2	1	2	2	1	1	1	2	2	24	24	4	2	1	1	2	2	2	2	2	2	2			0	2	1	14	3	21	2	4	28620	1	2020	10.2619
054054102002	0540541020	0540541	四川省	成都市	64	2	1	1	2	0	3	2	2	2	1	2	2	1	2	1	2	2	22	20	3	2	0	2	1	2	2	2	2	2	2			0	1	1	12	3	18	1	4	28620	1	2020	10.2619
054054103001	0540541030	0540541	四川省	成都市	60	2	0	1	1	0	3	2	2	2	1	2	2	1	1	1	3	2	24	23	4	2	0	2	1	2	2	2	2	2	2			0	1	1	17.6667	3	13	1	4	20040	1	2020	9.90549
054054103002	0540541030	0540541	四川省	成都市	65	2	1	1	1	0	3	2	2	2	1	2	2	1	2	1	3	2	24	24	3	2	0	2	1	2	2	2	2	2	2			0	1	1	10	3	16	1	4	20040	1	2020	9.90549
054054105001	0540541050	0540541	四川省	成都市	68	2	1	2	1	0	3	2	2	2	1	2	2	1	2	1	3	2	24	21	3	2	1	1	2	2	2	2	2	2	2			0	2	1	14	3	14	1	4	4440	1	2020	8.39841
054054106001	0540541060	0540541	四川省	成都市	67	2	1	1	1	0	3	2	2	2	2	2	1	1	2	2	2	2	24	24	3	2	1	1	2	2	2	2	2	2	2			0	2	1	17.3333	3	14	1	4	3560	1	2020	8.17752
054054106002	0540541060	0540541	四川省	成都市	64	2	0	1	1	0	3	2	2	2	1	2	2	1	2	2	5	2	24	22	2	2	3	1	3	2	2	2	2	2	2			0	2	1	18	3	18	1	3	3560	1	2020	8.17752
054054107001	0540541070	0540541	四川省	成都市	65	2	0	1	2	0	3	2	2	2	2	2	1	1	1	1	3	2	24	24	2	2	0	2	1	2	2	2	2	2	2			0	1	1	17.3333	3	22	2	3	58920	1	2020	10.9839
054054109002	0540541090	0540541	四川省	成都市	63	2	0	1	1	0	3	2	2	2	1	2	2	1	1	1	7	2	24	24	2	2	1	1	2	2	2	2	2	2	2			0	2	1	11	3	19	1	4	22080	1	2020	10.0024
054054110001	0540541100	0540541	四川省	成都市	67	2	0	1	2	0	3	2	2	2	1	2	2	1	1	1	1	2	24	24	4	2	0	2	1	2	2	2	2	2	2			0	1	1	16	3	10	1	4	11400	1	2020	9.34137
054054110002	0540541100	0540541	四川省	成都市	69	2	1	1	1	0	3	2	2	2	1	2	2	1	2	1	0	1	24	24	3	2	0	2	1	2	2	2	2	2	2			0	1	1	11.6667	3	15	1	4	11400	1	2020	9.34137
054054112001	0540541120	0540541	四川省	成都市	74	3	0	1	1	0	3	2	2	2	1	2	2	1	1	1	3	2	22	20	3	2	0	2	1	2	2	2	2	2	2			0	1	1	14.3333	3	29	2	3	13200	1	2020	9.48797
054054112002	0540541120	0540541	四川省	成都市	78	3	1	1	2	0	3	2	2	2	1	2	2	1	2	1	1	2	24	24	3	2	0	2	1	2	2	2	2	2	2			0	1	1	16.3333	3	16	1	2	13200	1	2020	9.48797
054054113001	0540541130	0540541	四川省	成都市	60	2	1	1	1	0	3	2	2	2	1	2	2	2	2	2	2	2	24	24	3	2	0	2	1	2	2	2	2	2	2			0	1	1	11.6667	3	25	2	3	44840	1	2020	10.7109
054054115001	0540541150	0540541	四川省	成都市	68	2	0	1	2	0	3	2	2	2	1	2	2	1	1	1	3	2	24	24	3	2	0	2	1	2	2	2	2	2	2			0	1	1	19	3	26	2	3	23548	1	2020	10.0668
054054115002	0540541150	0540541	四川省	成都市	72	3	1	1	2	0	3	2	2	2	1	2	2	1	2	1	3	2	24	22	2	2	0	2	1	2	2	2	2	2	2			0	1	1	16.3333	3	11	1	3	23548	1	2020	10.0668
054054117001	0540541170	0540541	四川省	成都市	71	3	0	2	1	0	3	2	2	2	1	2	2	1	1	1	1	2	24	23	3	2	0	2	1	2	2	2	2	2	2			0	1	1	5.66667	4	16	1	4	6000	1	2020	8.69951
054054118002	0540541180	0540541	四川省	成都市	78	3	0	2	2	0	3	2	1	2	2	2	2	1	1	1	1	2	24	24	3	2	0	2	1	2	2	2	2	2	2			0	1	1	18.3333	3	15	1	4	68500	1	2020	11.1346
054054119001	0540541190	0540541	四川省	成都市	65	2	0	1	1	0	3	2	1	2	2	2	2	1	1	1	5	2	24	24	4	2	0	2	1	2	2	2	2	2	2			0	1	1	11.3333	3	13	1	4	96240	1	2020	11.4746
054054119002	0540541190	0540541	四川省	成都市	65	2	1	1	1	0	3	2	1	2	2	2	2	1	2	2	0	1	24	24	3	2	0	2	1	2	2	2	2	2	2			0	1	1	17.6667	3	15	1	4	96240	1	2020	11.4746
054054120002	0540541200	0540541	四川省	成都市	65	2	1	1	1	0	3	2	2	2	1	2	2	2	2	1	0	1	24	24	2	2	1	1	2	2	2	2	2	2	2			0	2	1	11.6667	3	24	2	4	33785	1	2020	10.4278
054054121001	0540541210	0540541	四川省	成都市	69	2	0	2	1	0	3	2	2	2	1	2	2	1	1	1	1	2	24	24	4	2	1	1	2	2	2	2	2	2	2			0	2	1	12	3	19	1	3	5100	1	2020	8.537
054054122002	0540541220	0540541	四川省	成都市	69	2	0	2	2	0	3	2	2	2	1	2	2	1	1	1	3	2	24	24	3	2	0	2	1	2	2	2	2	2	2			0	1	1	16.3333	3	15	1	3	10480	1	2020	9.25722
054054123001	0540541230	0540541	四川省	成都市	65	2	1	1	1	0	3	1	2	2	2	2	2	1	2	2	3	2	24	24	3	1	2	1	5	1	1	1	2	2	2	1	2	1	2	1	13	3	14	1	4	41770	1	2020	10.6399
054054123002	0540541230	0540541	四川省	成都市	63	2	0	1	2	0	3	1	2	2	2	2	2	1	1	1	4	2	23	24	2	1	1	1	5	1	1	2	1	2	2	1	2	1	2	1	20	3	11	1	3	41770	1	2020	10.6399
054054125001	0540541250	0540541	四川省	成都市	70	3	1	1	2	0	3	2	2	2	1	2	2	1	2	1	2	2	24	24	2	2	0	2	1	2	2	2	2	2	2			0	1	1	18.6667	3	13	1	4	21980	1	2020	9.99789
054054125002	0540541250	0540541	四川省	成都市	72	3	0	1	2	0	3	2	2	2	1	2	2	1	1	1	1	2	24	24	3	2	2	1	3	2	2	2	2	2	2			0	2	1	21	2	10	1	4	21980	1	2020	9.99789
054054126001	0540541260	0540541	四川省	成都市	65	2	1	1	1	0	3	2	2	2	1	2	2	2	2	2	1	2	24	24	4	2	0	2	1	2	2	2	2	2	2			0	1	1	15.3333	3	13	1	4	9357	1	2020	9.14388
054054126002	0540541260	0540541	四川省	成都市	63	2	0	1	1	0	3	2	2	2	1	2	2	1	1	1	2	2	24	24	3	2	1	1	2	2	2	2	2	2	2			0	2	1	16	3	15	1	4	9357	1	2020	9.14388
054054201001	0540542010	0540542	四川省	成都市	75	3	0	1	1	0	3	2	2	2	1	2	2	2	1	1	7	2	23	21	1	2	2	1	3	2	2	2	2	2	2			0	2	1	3	4	13	1	4	44260	1	2020	10.6978
054054201002	0540542010	0540542	四川省	成都市	81	4	1	1	1	0	3	1	2	2	2	2	2	1	2	1	4	2	24	24	3	2	1	1	2	2	2	2	2	2	2			0	2	1	7	4	20	2	4	44260	1	2020	10.6978
054054203001	0540542030	0540542	四川省	成都市	63	2	1	1	1	0	3	2	2	2	1	2	2	2	1	2	0	1	24	24	5	1	2	1	5	1	1	1	1	2	2	1	1	1	2	1	24	2	10	1	3	19500	1	2020	9.87817
054054205001	0540542050	0540542	四川省	成都市	71	3	0	1	1	0	3	2	2	2	2	2	1	1	1	1	3	2	24	24	4	2	0	2	1	2	2	2	2	2	2			0	1	1	15	3	10	1	4	24600	1	2020	10.1105
054054205002	0540542050	0540542	四川省	成都市	76	3	1	1	2	0	3	2	2	2	1	2	2	1	2	1	1	2	24	24	4	2	1	1	2	2	2	2	2	2	2			0	2	1	16.6667	3	15	1	4	24600	1	2020	10.1105
054054206002	0540542060	0540542	四川省	成都市	64	2	1	1	1	0	3	2	2	2	1	2	2	2	2	2	1	2	24	24	3	2	0	2	1	2	2	2	2	2	2			0	1	1	18	3	19	1	4	8877	1	2020	9.09122
054054208001	0540542080	0540542	四川省	成都市	81	4	0	2	1	0	3	2	2	2	2	2	2	1	1	2	1	2	24	24	4	2	1	1	2	2	2	2	2	2	2			0	2	1	10.3333	3	17	1	4	10621	1	2020	9.27059
054054212001	0540542120	0540542	四川省	成都市	77	3	0	2	1	0	3	2	2	2	2	2	1	2	1	1	2	2	24	21	5	2	1	1	2	2	2	2	2	2	2			0	2	1	2	4	12	1	4	8200	1	2020	9.01189
054054213001	0540542130	0540542	四川省	成都市	72	3	1	1	1	0	3	2	2	2	1	2	2	1	2	1	0	1	24	21	3	2	0	2	1	2	2	2	2	2	2			0	1	1	19.3333	3	11	1	3	10700	1	2020	9.278
054054215001	0540542150	0540542	四川省	成都市	66	2	1	1	1	0	3	2	2	2	1	2	2	2	2	1	4	2	23	23	2	2	0	2	1	2	2	2	2	2	2			0	1	1	19.3333	3	27	2	3	9396	1	2020	9.14804
054054215002	0540542150	0540542	四川省	成都市	66	2	0	1	1	0	3	2	2	2	1	2	2	1	1	1	2	2	24	24	3	2	1	1	2	2	2	2	2	2	2			0	2	1	18.6667	3	14	1	4	9396	1	2020	9.14804
054054217001	0540542170	0540542	四川省	成都市	60	2	0	2	2	0	3	2	2	2	1	2	2	1	1	1	5	2	24	21	2	2	1	1	2	2	2	2	2	2	2			0	2	1	19	3	34	2	2	10560	1	2020	9.26483
054054219001	0540542190	0540542	四川省	成都市	68	2	0	1	1	0	3	2	2	2	1	2	2	1	1	1	5	2	24	24	3	2	1	1	2	2	2	2	2	2	2			0	2	1	10.6667	3	24	2	4	14200	1	2020	9.561
054054219002	0540542190	0540542	四川省	成都市	70	3	1	1	1	0	3	2	2	2	1	2	2	1	2	2	4	2	24	23	2	2	1	1	2	2	2	2	2	2	2			0	2	1	16	3	14	1	5	14200	1	2020	9.561
054054222002	0540542220	0540542	四川省	成都市	66	2	0	1	1	0	3	2	2	2	1	2	2	1	1	1	2	2	24	19	4	2	0	2	1	2	2	2	2	2	2			0	1	1	14	3	16	1	4	54880	1	2020	10.9129
054054223001	0540542230	0540542	四川省	成都市	62	2	1	1	2	0	3	2	2	2	1	2	2	2	2	2	2	2	24	24	3	2	0	2	1	2	2	2	2	2	2			0	1	1	16.3333	3	12	1	4	110620	1	2020	11.6139
054054224001	0540542240	0540542	四川省	成都市	60	2	1	1	2	0	3	2	2	2	1	2	2	1	2	2	4	2	24	24	3	1	2	1	5	1	1	1	2	2	1	1	2	1	2	1	19	3	19	1	4	34652	1	2020	10.4531
054054225001	0540542250	0540542	四川省	成都市	62	2	1	1	2	0	3	2	2	2	1	2	2	1	2	2	3	2	24	24	3	1	0	2	4	2	1	1	1	2	2	1	2	1	1	1	18.6667	3	16	1	3	42172	1	2020	10.6495
054054225002	0540542250	0540542	四川省	成都市	60	2	0	1	2	0	3	2	2	2	1	2	2	1	1	1	1	2	24	24	4	1	3	1	5	1	1	1	2	2	2	1	1	1	2	1	18.6667	3	19	1	4	42172	1	2020	10.6495
054054226002	0540542260	0540542	四川省	成都市	72	3	0	2	1	0	3	2	2	2	1	2	2	1	1	1	3	2	23	23	2	2	0	2	1	2	2	2	2	2	2			0	1	1	15.6667	3	31	2	3	23159	1	2020	10.0501
054054226101	0540542261	0540542	四川省	成都市	69	2	1	2	1	0	3	2	2	2	1	2	2	1	2	2	2	2	24	21	4	2	0	2	1	2	2	2	2	2	2			0	1	1	11	3	28	2	2	5739	1	2020	8.65504
054054227002	0540542270	0540542	四川省	成都市	81	4	1	1	1	0	3	2	2	2	1	2	2	1	2	1	4	2	14	15	4	2	1	1	2	2	2	2	2	2	2			0	2	1	21	2	22	2	3	33361	1	2020	10.4151
054054229001	0540542290	0540542	四川省	成都市	69	2	1	2	1	0	3	2	2	2	2	2	1	1	1	2	2	2	24	24	3	2	1	1	2	2	2	2	2	2	2			0	2	1	12	3	18	1	4	11240	1	2020	9.32723
054054236001	0540542360	0540542	四川省	成都市	73	3	1	2	1	0	3	2	2	2	1	2	2	1	2	1	1	2	24	24	3	2	0	2	1	2	2	2	2	2	2			0	1	1	19	3	13	1	4	30400	1	2020	10.3222
054054239001	0540542390	0540542	四川省	成都市	68	2	1	1	1	0	3	2	2	2	1	2	2	2	2	2	4	2	24	24	3	2	1	1	2	2	2	2	2	2	2			0	2	1	11	3	27	2	3	2920	1	2020	7.97934
054054239002	0540542390	0540542	四川省	成都市	65	2	0	1	1	0	3	2	2	2	1	2	2	2	1	1	1	2	24	22	1	2	0	2	1	2	2	2	2	2	2			0	1	1	6.33333	4	17	1	5	2920	1	2020	7.97934
054054240001	0540542400	0540542	四川省	成都市	87	4	1	2	1	0	3	2	2	2	1	2	2	2	2	2	2	2	24	24	3	2	0	2	1	2	2	2	2	2	2			0	1	1	4	4	24	2	3	95300	1	2020	11.4648
054054241001	0540542410	0540542	四川省	成都市	78	3	1	1	1	0	3	2	2	2	1	2	2	1	1	2	2	2	24	24	3	2	0	2	1	2	2	2	2	2	2			0	1	1	9	4	27	2	3	25450	1	2020	10.1445
054054241002	0540542410	0540542	四川省	成都市	74	3	0	1	1	0	3	2	2	2	1	2	2	1	1	1	1	2	23	22	3	2	0	2	1	2	2	2	2	2	2			0	1	1	3	4	25	2	3	25450	1	2020	10.1445
054054242001	0540542420	0540542	四川省	成都市	63	2	0	1	1	0	3	2	2	2	1	2	2	1	1	1	3	2	24	24	3	1	1	1	5	2	2	1	2	2	2	2		0	2	1	12	3	24	2	3	45400	2	2020	10.7233
054054242002	0540542420	0540542	四川省	成都市	68	2	1	1	1	0	3	2	2	2	1	2	2	1	2	1	2	2	24	24	3	1	1	1	5	2	1	1	2	2	2	1	2	1	2	1	10.6667	3	20	2	4	45400	2	2020	10.7233
054054305001	0540543050	0540543	四川省	成都市	62	2	1	2	1	0	3	2	2	2	1	2	2	1	2	1	3	2	24	23	5	2	1	1	2	2	2	2	2	2	2			0	2	1	12.6667	3	15	1	4	14300	2	2020	9.56802
054054306001	0540543060	0540543	四川省	成都市	69	2	0	1	1	0	3	2	2	2	1	2	2	2	1	1	2	2	24	24	3	2	1	1	2	2	2	2	2	2	2			0	2	1	12	3	12	1	3	23716	1	2020	10.0739
054054306002	0540543060	0540543	四川省	成都市	77	3	1	1	2	0	3	2	2	2	1	2	2	1	2	2	3	2	22	22	2	2	0	2	1	2	2	2	2	2	2			0	1	2	22.3333	2	12	1	3	23716	1	2020	10.0739
054054309001	0540543090	0540543	四川省	成都市	65	2	1	1	1	0	3	2	2	2	1	2	2	1	2	2	0	1	24	24	4	2	2	1	3	2	2	2	2	2	2			0	2	1	6.33333	4	9	1	4	43013	1	2020	10.6693
054054309003	0540543090	0540543	四川省	成都市	61	2	0	1	1	0	3	2	2	2	1	2	2	1	2	2	1	2	24	24	4	2	2	1	3	2	2	2	2	2	2			0	2	1	14	3	16	1	4	43013	1	2020	10.6693
054054310001	0540543100	0540543	四川省	成都市	67	2	0	2	1	0	3	2	2	2	1	2	2	1	1	1	0	1	24	24	5	2	1	1	2	2	2	2	2	2	2			0	2	1	13	3	16	1	4	11940	1	2020	9.38765
054054312001	0540543120	0540543	四川省	成都市	61	2	1	1	1	0	3	2	2	2	1	2	2	1	2	2	0	1	24	24	4	2	2	1	3	2	2	2	2	2	2			0	2	1	16.6667	3	17	1	4	89648	1	2020	11.4036
054054314001	0540543140	0540543	四川省	成都市	70	3	1	2	2	0	3	2	2	2	2	2	2	2	2	1	0	1	24	24	3	2	2	1	3	2	2	2	2	2	2			0	2	1	12.6667	3	13	1	3	2465	1	2020	7.80995
054054314102	0540543141	0540543	四川省	成都市	68	2	0	2	1	0	3	2	2	2	1	2	2	1	2	1	0	1	24	24	5	1	2	1	5	1	1	1	1	2	2	1	2	1	2	1	7.33333	4	21	2	1	6040	1	2020	8.70616
054054315001	0540543150	0540543	四川省	成都市	71	3	0	2	1	0	3	2	2	2	2	2	1	1	1	1	1	2	24	24	2	2	0	2	1	2	2	2	2	2	2			0	1	1	14	3	26	2	3	20400	1	2020	9.92329
054054316001	0540543160	0540543	四川省	成都市	71	3	1	2	2	0	3	2	2	2	1	2	2	1	2	2	0	1	24	23	3	2	0	2	1	2	2	2	2	2	2			0	1	1	12.3333	3	12	1	3	5800	1	2020	8.66561
054054318001	0540543180	0540543	四川省	成都市	74	3	1	1	2	0	3	2	2	2	1	2	2	1	2	1	2	2	24	24	3	2	0	2	1	2	2	2	2	2	2			0	1	1	11.6667	3	21	2	3	29960	1	2020	10.3076
054054318002	0540543180	0540543	四川省	成都市	72	3	0	1	1	0	3	2	2	2	1	2	2	1	1	1	1	2	24	24	3	2	0	2	1	2	2	2	2	2	2			0	1	1	12.3333	3	20	2	3	29960	1	2020	10.3076
054054320001	0540543200	0540543	四川省	成都市	64	2	1	1	1	0	3	2	1	2	2	2	2	1	2	1	3	2	24	24	3	2	1	1	2	2	2	2	2	2	2			0	2	1	13.6667	3	19	1	3	49060	1	2020	10.8008
054054320002	0540543200	0540543	四川省	成都市	66	2	0	1	1	0	3	2	1	2	2	2	2	1	1	1	5	2	24	24	3	1	2	1	5	1	1	1	1	2	2	1	1	1	2	1	20	3	16	1	3	49060	1	2020	10.8008
054054324001	0540543240	0540543	四川省	成都市	73	3	1	1	2	1	3	2	2	2	1	2	2	1	2	2	1	2	24	24	1	1	1	1	5	2	1	1	2	2	2	2		0	2	1	11.3333	3	11	1	3	45800	1	2020	10.732
054054324003	0540543240	0540543	四川省	成都市	66	2	0	1	2	0	3	2	2	2	1	2	2	1	1	1	1	2	24	24	4	1	3	1	5	1	1	1	2	2	2	1	1	1	2	1	18.3333	3	11	1	4	45800	1	2020	10.732
054054325001	0540543250	0540543	四川省	成都市	72	3	0	1	2	0	3	2	2	2	1	2	2	1	1	1	5	2	23	21	2	2	2	1	3	2	2	2	2	2	2			0	2	1	12	3	24	2	3	44670	1	2020	10.7071
054054326001	0540543260	0540543	四川省	成都市	72	3	0	2	1	0	3	2	2	2	2	2	1	1	1	1	4	2	24	24	3	2	0	2	1	2	2	2	2	2	2			0	1	1	13	3	16	1	4	35766	1	2020	10.4848
054054327002	0540543270	0540543	四川省	成都市	74	3	1	2	2	0	3	2	2	2	2	2	1	1	2	2	3	2	24	24	3	2	0	2	1	2	2	2	2	2	2			0	1	1	6	4	12	1	3	19200	1	2020	9.86267
054054328002	0540543280	0540543	四川省	成都市	68	2	1	1	1	1	3	1	2	2	2	2	2	1	2	1	5	2	24	24	3	1	3	1	5	1	1	1	2	2	2	1	1	1	2	1	19.3333	3	10	1	3	33600	1	2020	10.4223
054054329001	0540543290	0540543	四川省	成都市	68	2	0	1	2	0	3	2	2	2	2	2	1	1	1	1	4	2	24	24	3	2	0	2	1	2	2	2	2	2	2			0	1	1	15.6667	3	15	1	4	159680	1	2020	11.9809
054054332002	0540543320	0540543	四川省	成都市	68	2	0	1	1	0	3	2	2	2	2	2	1	1	1	1	2	2	24	24	3	2	1	1	2	2	2	2	2	2	2			0	2	1	10	3	20	2	4	47364	1	2020	10.7656
054054333001	0540543330	0540543	四川省	成都市	82	4	0	2	1	0	3	2	2	2	1	2	2	1	1	1	4	2	21	20	3	2	1	1	2	2	2	2	2	2	2			0	2	1	10	3	11	1	3	5300	1	2020	8.57546
054249103001	0542491030	0542491	四川省	凉山彝族自治州	76	3	0	2	1	0	3	2	2	2	1	2	2	1	1	2	3	2	19	16	3	2	1	1	2	2	2	2	2	2	2			0	2	1	5.66667	4	20	2	4	7199	1	2020	8.8817
054249104002	0542491040	0542491	四川省	凉山彝族自治州	68	2	1	1	1	0	3	2	2	2	1	2	2	1	2	1	2	2	24	24	3	2	0	2	1	2	2	2	2	2	2			0	1	1	19	3	17	1	3	5500	1	2020	8.6125
054249110001	0542491100	0542491	四川省	凉山彝族自治州	79	3	1	2	1	0	3	2	1	2	2	2	2	1	1	1	2	2	24	24	3	2	1	1	2	2	2	2	2	2	2			0	2	1	1	4	15	1	3	1850	1	2020	7.52294
054249112002	0542491120	0542491	四川省	凉山彝族自治州	60	2	0	1	1	0	3	2	2	2	1	2	2	1	1	1	1	2	24	24	3	2	0	2	1	2	2	2	2	2	2			0	1	1	5.33333	4	16	1	4	32200	1	2020	10.3797
054249113001	0542491130	0542491	四川省	凉山彝族自治州	69	2	0	1	1	0	3	2	2	2	1	2	2	1	1	1	2	2	24	22	3	2	0	2	1	2	2	2	2	2	2			0	1	1	8.66667	4	28	2	3	38300	1	2020	10.5532
054249116001	0542491160	0542491	四川省	凉山彝族自治州	71	3	1	1	2	0	3	2	1	2	2	2	2	1	2	1	4	2	23	24	1	2	1	1	2	2	2	2	2	2	2			0	2	1	2	4	28	2	3	5100	1	2020	8.537
054249116002	0542491160	0542491	四川省	凉山彝族自治州	73	3	0	1	1	0	3	2	1	2	2	2	2	1	1	1	5	2	24	24	3	2	0	2	1	2	2	2	2	2	2			0	1	1	11.3333	3	22	2	4	5100	1	2020	8.537
054249120001	0542491200	0542491	四川省	凉山彝族自治州	62	2	0	2	1	0	3	2	1	2	2	2	2	1	1	1	3	2	24	24	2	2	0	2	1	2	2	2	2	2	2			0	1	1	13	3	13	1	3	7000	1	2020	8.85367
054249201001	0542492010	0542492	四川省	凉山彝族自治州	69	2	1	1	2	0	3	2	2	2	1	2	2	1	2	1	7	2	24	22	2	1	1	1	5	2	1	1	2	2	2	2		0	2	1	17.3333	3	27	2	2	63800	1	2020	11.0635
054249201002	0542492010	0542492	四川省	凉山彝族自治州	72	3	0	1	1	0	3	2	2	2	1	2	2	1	1	1	2	2	24	24	3	1	4	1	5	1	1	1	2	2	2	1	1	1	2	1	21.3333	2	21	2	3	63800	1	2020	11.0635
054249202001	0542492020	0542492	四川省	凉山彝族自治州	71	3	0	1	1	0	3	2	2	2	1	2	2	1	1	1	2	2	22	21	2	2	0	2	1	2	2	2	2	2	2			0	1	1	14.3333	3	31	2	2	7400	1	2020	8.90924
054249202002	0542492020	0542492	四川省	凉山彝族自治州	73	3	1	1	1	0	3	2	2	2	1	2	2	1	2	2	0	1	24	24	3	2	0	2	1	2	2	2	2	2	2			0	1	1	15	3	18	1	4	7400	1	2020	8.90924
054249204002	0542492040	0542492	四川省	凉山彝族自治州	66	2	1	1	2	1	3	1	2	2	2	2	2	1	2	2	2	2	24	24	3	2	1	1	2	2	2	2	2	2	2			0	2	1	21	2	11	1	5	45720	1	2020	10.7303
054249205001	0542492050	0542492	四川省	凉山彝族自治州	61	2	0	1	1	0	3	2	2	2	1	2	2	1	1	1	1	2	24	24	4	2	0	2	1	2	2	2	2	2	2			0	1	1	14	3	16	1	3	4400	1	2020	8.38936
054249205002	0542492050	0542492	四川省	凉山彝族自治州	73	3	1	1	1	0	3	2	2	2	1	2	2	1	1	2	2	2	24	24	2	2	0	2	1	2	2	2	2	2	2			0	1	1	14	3	19	1	4	4400	1	2020	8.38936
054249206001	0542492060	0542492	四川省	凉山彝族自治州	74	3	0	2	1	0	3	2	2	2	1	2	2	1	1	2	4	2	22	22	2	2	1	1	2	2	2	2	2	2	2			0	2	1	8	4	31	2	5	2128	1	2020	7.66294
054249207001	0542492070	0542492	四川省	凉山彝族自治州	66	2	1	1	1	0	3	2	2	2	1	2	2	1	2	2	6	2	22	12	1	2	0	2	1	2	2	2	2	2	2			0	1	1	19.3333	3	31	2	4	9776	1	2020	9.18769
054249207002	0542492070	0542492	四川省	凉山彝族自治州	66	2	0	1	1	0	3	2	2	2	1	2	2	1	1	1	2	2	24	24	5	2	0	2	1	2	2	2	2	2	2			0	1	1	15.6667	3	33	2	4	9776	1	2020	9.18769
054249208001	0542492080	0542492	四川省	凉山彝族自治州	64	2	1	1	1	0	3	2	2	2	1	2	2	1	2	2	2	2	22	15	3	2	0	2	1	2	2	2	2	2	2			0	1	2	4.66667	4	24	2	3	1700	1	2020	7.43838
054249208002	0542492080	0542492	四川省	凉山彝族自治州	72	3	0	1	1	0	3	2	1	2	2	2	2	1	1	1	0	1	24	24	5	2	0	2	1	2	2	2	2	2	2			0	1	1	5.66667	4	17	1	4	1700	1	2020	7.43838
054249209001	0542492090	0542492	四川省	凉山彝族自治州	84	4	0	2	1	0	3	2	2	2	1	2	2	1	1	2	2	2	24	24	3	2	1	1	2	2	2	2	2	2	2			0	2	1	2	4	25	2	4	2000	1	2020	7.6009
054249210002	0542492100	0542492	四川省	凉山彝族自治州	65	2	0	2	1	0	3	2	2	2	1	2	2	1	1	1	2	2	23	23	2	2	0	2	1	2	2	2	2	2	2			0	1	1	19.3333	3	18	1	1	1370	1	2020	7.22257
054249212001	0542492120	0542492	四川省	凉山彝族自治州	78	3	0	2	4	0	3	2	2	2	1	2	2	1	1	2	2	2	9	12	1	2	1	1	2	2	2	2	2	2	2			0	2	2	11.3333	3	34	2	3	11700	1	2020	9.36734
054249213003	0542492130	0542492	四川省	凉山彝族自治州	63	2	1	1	1	0	3	2	2	2	1	2	2	1	2	2	1	2	22	24	5	2	0	2	1	2	2	2	2	2	2			0	1	1	15.3333	3	14	1	3	2600	1	2020	7.86327
054249217001	0542492170	0542492	四川省	凉山彝族自治州	69	2	1	2	1	0	3	2	2	2	1	2	2	1	1	1	3	2	24	24	3	2	0	2	1	2	2	2	2	2	2			0	1	1	13	3	19	1	3	1200	1	2020	7.09008
054249219001	0542492190	0542492	四川省	凉山彝族自治州	83	4	1	2	2	0	3	2	2	2	1	2	2	1	2	2	0	1	24	24	3	2	0	2	1	2	2	2	2	2	2			0	1	1	12.3333	3	13	1	5	17400	1	2020	9.76423
054249221001	0542492210	0542492	四川省	凉山彝族自治州	72	3	0	1	2	0	3	2	2	2	1	2	2	1	1	1	6	2	23	22	2	2	0	2	1	2	2	2	2	2	2			0	1	1	16	3	30	2	3	5200	1	2020	8.55641
054249221002	0542492210	0542492	四川省	凉山彝族自治州	76	3	1	1	3	0	3	2	2	2	1	2	2	1	1	1	0	1	24	24	3	2	0	2	1	2	2	2	2	2	2			0	1	1	23.3333	2	17	1	3	5200	1	2020	8.55641
054249224001	0542492240	0542492	四川省	凉山彝族自治州	74	3	0	1	1	0	3	2	2	2	1	2	2	1	1	2	3	2	23	22	2	2	0	2	1	2	2	2	2	2	2			0	1	1	18	3	34	2	1	9356	1	2020	9.14377
054249224002	0542492240	0542492	四川省	凉山彝族自治州	76	3	1	1	2	0	3	2	2	2	1	2	2	1	1	2	3	2	22	23	2	2	0	2	1	2	2	2	2	2	2			0	1	1	12	3	29	2	2	9356	1	2020	9.14377
054249226001	0542492260	0542492	四川省	凉山彝族自治州	74	3	0	1	1	0	3	2	2	2	1	2	2	1	1	1	6	2	22	15	1	2	1	1	2	2	2	2	2	2	2			0	2	1	12.6667	3	0	1	5	9070	1	2020	9.11273
054249226002	0542492260	0542492	四川省	凉山彝族自治州	79	3	1	1	2	0	3	2	2	2	1	2	2	1	2	2	3	2	23	23	2	2	0	2	1	2	2	2	2	2	2			0	1	1	16	3	19	1	4	9070	1	2020	9.11273
054249230002	0542492300	0542492	四川省	凉山彝族自治州	65	2	0	2	1	0	3	2	2	2	1	2	2	1	1	1	1	2	24	24	1	2	0	2	1	2	2	2	2	2	2			0	1	1	5.33333	4	22	2	4	31900	1	2020	10.3704
054249301001	0542493010	0542493	四川省	凉山彝族自治州	68	2	0	1	2	0	3	2	1	2	2	2	2	1	1	2	1	2	24	24	3	2	0	2	1	2	2	2	2	2	2			0	1	1	18	3	14	1	5	36400	1	2020	10.5023
054249301002	0542493010	0542493	四川省	凉山彝族自治州	71	3	1	1	1	0	3	2	1	2	2	2	2	1	2	2	0	1	24	24	5	2	0	2	1	2	2	2	2	2	2			0	1	1	13.3333	3	16	1	4	36400	1	2020	10.5023
054249302003	0542493020	0542493	四川省	凉山彝族自治州	80	4	0	2	1	0	3	2	1	2	2	2	2	1	1	2	2	2	24	20	2	2	0	2	1	2	2	2	2	2	2			0	1	1	18.6667	3	19	1	4	7950	1	2020	8.98093
054249303002	0542493030	0542493	四川省	凉山彝族自治州	63	2	0	1	2	0	3	2	2	2	1	2	2	1	1	1	4	2	24	24	2	1	1	1	5	1	1	1	2	2	2	1	2	1	2	1	15.3333	3	18	1	3	59476	1	2020	10.9933
054249304004	0542493040	0542493	四川省	凉山彝族自治州	61	2	1	1	2	1	3	1	2	2	2	2	2	1	2	1	3	2	24	24	3	2	0	2	1	2	2	2	2	2	2			0	1	1	20	3	15	1	4	48000	1	2020	10.779
054249306002	0542493060	0542493	四川省	凉山彝族自治州	61	2	0	1	1	0	3	2	2	2	1	2	2	1	1	1	1	2	24	24	4	2	1	1	2	2	2	2	2	2	2			0	2	1	13	3	10	1	4	47920	1	2020	10.7773
054249306003	0542493060	0542493	四川省	凉山彝族自治州	61	2	1	1	1	0	3	2	2	2	1	2	2	1	2	1	0	1	24	20	2	2	0	2	1	2	2	2	2	2	2			0	1	2	13.3333	3	10	1	4	47920	1	2020	10.7773
054249307001	0542493070	0542493	四川省	凉山彝族自治州	63	2	0	1	1	0	3	2	2	2	1	2	2	1	1	1	5	2	22	22	2	1	0	2	4	1	1	1	2	2	2	1	1	1	1	1	16	3	28	2	4	2999	1	2020	8.00603
054249307002	0542493070	0542493	四川省	凉山彝族自治州	64	2	1	1	1	0	3	2	2	1	2	2	2	1	1	2	1	2	24	24	5	2	0	2	1	2	2	2	2	2	2			0	1	1	7.33333	4	10	1	4	2999	1	2020	8.00603
054249309001	0542493090	0542493	四川省	凉山彝族自治州	76	3	0	2	1	0	3	2	1	2	2	2	2	1	1	1	0	1	24	24	4	2	0	2	1	2	2	2	2	2	2			0	1	1	16.6667	3	13	1	4	2900	1	2020	7.97247
054249310002	0542493100	0542493	四川省	凉山彝族自治州	63	2	1	1	3	1	3	1	2	2	2	2	2	1	2	1	1	2	24	24	4	1	3	1	5	2	1	1	2	2	1	1	1	1	2	1	22.3333	2	10	1	3	253700	1	2020	12.4439
054249311001	0542493110	0542493	四川省	凉山彝族自治州	64	2	1	1	1	1	3	2	1	2	2	2	2	1	2	1	2	2	24	24	4	2	0	2	1	2	2	2	2	2	2			0	1	1	11.3333	3	13	1	3	52166	1	2020	10.8622
054249311002	0542493110	0542493	四川省	凉山彝族自治州	62	2	0	1	2	0	3	2	1	2	2	2	2	1	1	1	2	2	24	24	3	2	0	2	1	2	2	2	2	2	2			0	1	1	22.3333	2	14	1	4	52166	1	2020	10.8622
054249318001	0542493180	0542493	四川省	凉山彝族自治州	64	2	1	1	1	1	3	1	2	2	2	2	2	1	2	1	1	2	23	24	3	1	0	2	4	2	1	1	2	2	2	2		0	1	1	20	3	19	1	3	56530	1	2020	10.9425
054249319001	0542493190	0542493	四川省	凉山彝族自治州	69	2	0	1	2	0	3	2	2	2	1	2	2	1	1	1	3	2	24	24	3	2	0	2	1	2	2	2	2	2	2			0	1	1	6	4	18	1	3	5300	1	2020	8.57546
054249323002	0542493230	0542493	四川省	凉山彝族自治州	77	3	0	1	2	0	3	2	1	2	2	2	2	1	1	1	4	2	24	21	2	2	0	2	1	2	2	2	2	2	2			0	1	1	15	3	19	1	3	66500	1	2020	11.105
054249325001	0542493250	0542493	四川省	凉山彝族自治州	74	3	0	1	1	1	3	2	1	2	2	2	2	1	1	2	6	2	23	22	2	1	1	1	5	2	1	2	2	2	2	1	2	1	2	1	16.6667	3	22	2	3	73000	1	2020	11.1982
056043101001	0560431010	0560431	四川省	南充市	65	2	0	1	1	0	3	2	1	2	2	2	2	1	2	2	4	2	23	20	3	2	0	2	1	2	2	2	2	2	2			0	1	1	5.66667	4	19	1	5	7119	1	2020	8.87052
056043101002	0560431010	0560431	四川省	南充市	66	2	1	1	2	0	3	2	1	2	2	2	2	1	2	1	6	2	24	24	1	2	0	2	1	2	2	2	2	2	2			0	1	1	16.6667	3	18	1	4	7119	1	2020	8.87052
056043103001	0560431030	0560431	四川省	南充市	62	2	0	1	2	0	3	2	2	2	1	2	2	1	1	1	4	2	22	23	2	1	1	1	5	2	2	1	2	2	2	1	1	1	2	1	6.33333	4	28	2	3	20260	1	2020	9.9164
056043103002	0560431030	0560431	四川省	南充市	64	2	1	1	2	0	3	2	2	2	1	2	2	1	2	1	3	2	24	24	4	1	1	1	5	2	1	1	2	2	2	1	2	1	2	1	19	3	13	1	4	20260	1	2020	9.9164
056043106001	0560431060	0560431	四川省	南充市	60	2	1	1	2	0	3	2	1	2	2	2	2	1	2	2	0	1	24	24	5	1	2	1	5	2	1	1	2	2	2	1	1	1	2	1	23.3333	2	13	1	4	45044	1	2020	10.7154
056043108001	0560431080	0560431	四川省	南充市	69	2	1	2	1	0	3	2	1	2	2	2	2	1	2	2	4	2	24	23	2	2	0	2	1	2	2	2	2	2	2			0	1	1	15.6667	3	22	2	3	3300	1	2020	8.10168
056043109001	0560431090	0560431	四川省	南充市	69	2	0	1	1	0	3	2	2	2	1	2	2	1	1	1	4	2	23	24	4	2	0	2	1	2	2	2	2	2	2			0	1	1	14	3	22	2	5	8400	2	2020	9.03599
056043109002	0560431090	0560431	四川省	南充市	74	3	1	1	2	0	3	2	2	2	1	2	2	1	2	1	7	2	17	18	1	2	2	1	3	2	2	2	2	2	2			0	2	1	18	3	32	2	3	8400	2	2020	9.03599
056043111001	0560431110	0560431	四川省	南充市	65	2	1	1	1	0	3	2	1	2	2	2	2	1	1	2	2	2	24	24	5	2	1	1	2	2	2	2	2	2	2			0	2	1	11.6667	3	13	1	4	3399	1	2020	8.13124
056043111002	0560431110	0560431	四川省	南充市	65	2	0	1	1	0	3	2	1	2	2	2	2	1	1	2	4	2	22	24	3	2	1	1	2	2	2	2	2	2	2			0	2	1	15	3	19	1	4	3399	1	2020	8.13124
056043113001	0560431130	0560431	四川省	南充市	69	2	1	1	2	0	3	2	2	2	1	2	2	1	2	2	1	2	24	23	3	1	2	1	5	1	1	1	2	2	2	1	1	1	2	1	17.6667	3	14	1	4	9400	2	2020	9.14847
056043113002	0560431130	0560431	四川省	南充市	67	2	0	1	1	0	3	2	2	2	1	2	2	1	1	1	4	2	24	24	3	1	1	1	5	1	1	1	2	2	2	2		1	2	1	13.3333	3	17	1	4	9400	2	2020	9.14847
056043115001	0560431150	0560431	四川省	南充市	72	3	0	2	1	0	3	2	1	2	2	2	2	1	1	1	0	1	24	24	3	2	0	2	1	2	2	2	2	2	2			0	1	1	14.6667	3	16	1	4	4200	1	2020	8.34284
056043121001	0560431210	0560431	四川省	南充市	85	4	0	2	1	0	3	2	1	2	2	2	2	1	1	1	1	2	24	24	3	2	1	1	2	2	2	2	2	2	2			0	2	1	13.3333	3	14	1	3	21219	1	2020	9.96265
056043122001	0560431220	0560431	四川省	南充市	68	2	1	1	2	0	3	2	1	2	2	2	2	2	2	2	1	2	23	24	3	1	0	2	4	1	1	2	2	2	2	1	2	1	1	1	18.3333	3	18	1	4	51100	1	2020	10.8415
056043122002	0560431220	0560431	四川省	南充市	65	2	0	1	1	0	3	2	1	2	2	2	2	1	1	1	1	2	22	22	2	1	0	2	4	1	2	2	2	2	2	1	2	1	1	1	11	3	21	2	4	51100	1	2020	10.8415
056043124001	0560431240	0560431	四川省	南充市	81	4	0	1	1	0	3	2	2	2	1	2	2	1	1	1	1	2	24	24	3	2	0	2	1	2	2	2	2	2	2			0	1	1	16	3	14	1	4	27070	1	2020	10.2062
056043124002	0560431240	0560431	四川省	南充市	80	4	1	1	1	0	3	2	2	2	1	2	2	1	2	1	3	2	24	24	4	2	1	1	2	2	2	2	2	2	2			0	2	1	15.3333	3	13	1	4	27070	1	2020	10.2062
056043126001	0560431260	0560431	四川省	南充市	63	2	1	1	1	0	3	2	2	2	1	2	2	1	2	2	0	1	24	24	5	2	1	1	2	2	2	2	2	2	2			0	2	1	10.3333	3	14	1	4	26976	1	2020	10.2027
056043126002	0560431260	0560431	四川省	南充市	60	2	0	1	1	0	3	2	2	2	1	2	2	1	1	1	0	1	24	24	5	2	0	2	1	2	2	2	2	2	2			0	1	1	10.3333	3	18	1	4	26976	1	2020	10.2027
056043128001	0560431280	0560431	四川省	南充市	77	3	0	1	2	0	3	2	2	2	1	2	2	1	1	1	2	2	24	23	3	1	1	1	5	2	2	2	2	2	1	2		0	2	1	11	3	16	1	3	33699	1	2020	10.4252
056043128002	0560431280	0560431	四川省	南充市	78	3	1	1	2	0	3	1	2	2	2	2	2	1	2	1	4	2	19	9	1	2	0	2	1	2	2	2	2	2	2			0	1	1	14.6667	3	29	2	3	33699	1	2020	10.4252
056043131001	0560431310	0560431	四川省	南充市	75	3	1	1	1	0	3	2	1	2	2	2	2	2	2	2	6	2	23	18	2	2	0	2	1	2	2	2	2	2	2			0	1	1	10.3333	3	27	2	3	5400	2	2020	8.59415
056043131002	0560431310	0560431	四川省	南充市	70	3	0	1	1	0	3	2	2	2	1	2	2	1	1	1	6	2	23	24	2	2	0	2	1	2	2	2	2	2	2			0	1	1	19.6667	3	29	2	3	5400	2	2020	8.59415
056043201001	0560432010	0560432	四川省	南充市	71	3	0	1	1	0	3	2	2	2	1	2	2	1	1	1	6	2	19	16	1	2	0	2	1	2	2	2	2	2	2			0	1	1	10.6667	3	33	2	4	13400	1	2020	9.50301
056043201002	0560432010	0560432	四川省	南充市	76	3	1	1	2	0	3	2	2	2	1	2	2	1	2	2	2	2	21	21	3	2	2	1	3	2	2	2	2	2	2			0	2	1	14	3	24	2	4	13400	1	2020	9.50301
056043206001	0560432060	0560432	四川省	南充市	60	2	0	1	1	0	3	2	2	2	1	2	2	1	1	2	6	2	22	19	2	2	2	1	3	2	2	2	2	2	2			0	2	1	17	3	33	2	3	1600	1	2020	7.37776
056043206002	0560432060	0560432	四川省	南充市	62	2	1	1	2	0	3	2	2	2	1	2	2	1	2	1	9	2	18	18	1	2	0	2	1	2	2	2	2	2	2			0	1	1	15.3333	3	24	2	3	1600	1	2020	7.37776
056043211002	0560432110	0560432	四川省	南充市	63	2	1	1	1	0	3	2	2	2	1	2	2	1	2	2	0	1	24	24	3	2	1	1	2	2	2	2	2	2	2			0	2	1	4	4	25	2	4	4080	2	2020	8.31385
056043215001	0560432150	0560432	四川省	南充市	74	3	0	2	1	0	3	2	2	2	1	2	2	2	2	1	4	2	22	21	4	2	1	1	2	2	2	2	2	2	2			0	2	2	4.33333	4	28	2	4	5300	1	2020	8.57546
056043216002	0560432160	0560432	四川省	南充市	60	2	1	1	1	0	3	2	2	2	1	2	2	1	2	2	0	1	24	24	4	2	2	1	3	2	2	2	2	2	2			0	2	1	23	2	9	1	3	3800	1	2020	8.24276
056043217001	0560432170	0560432	四川省	南充市	84	4	0	1	1	0	3	2	2	2	1	2	2	2	1	1	4	2	19	20	3	2	1	1	2	2	2	2	2	2	2			0	2	2	7.66667	4	17	1	4	42360	2	2020	10.654
056043217002	0560432170	0560432	四川省	南充市	85	4	1	1	1	0	3	1	2	2	2	2	2	1	1	2	1	2	23	23	4	2	0	2	1	2	2	2	2	2	2			0	1	1	10.3333	3	17	1	4	42360	2	2020	10.654
056043219001	0560432190	0560432	四川省	南充市	69	2	1	1	1	0	3	2	2	2	1	2	2	1	2	2	11	2	19	21	3	2	0	2	1	2	2	2	2	2	2			0	1	1	13.3333	3	24	2	3	3900	2	2020	8.26873
056043219002	0560432190	0560432	四川省	南充市	68	2	0	1	1	0	3	2	2	2	1	2	2	1	1	1	4	2	18	18	2	2	0	2	1	2	2	2	2	2	2			0	1	1	10	3	22	2	3	3900	2	2020	8.26873
056043222001	0560432220	0560432	四川省	南充市	70	3	0	1	1	0	3	2	2	2	1	2	2	2	1	1	3	2	22	23	3	2	0	2	1	2	2	2	2	2	2			0	1	2	6.66667	4	30	2	4	1700	2	2020	7.43838
056043222002	0560432220	0560432	四川省	南充市	75	3	1	1	2	0	3	2	2	2	1	2	2	1	2	2	1	2	23	24	3	2	0	2	1	2	2	2	2	2	2			0	1	1	4	4	24	2	3	1700	2	2020	7.43838
056043223001	0560432230	0560432	四川省	南充市	71	3	0	1	1	0	3	2	2	2	1	2	2	1	1	1	4	2	24	24	4	2	1	1	2	2	2	2	2	2	2			0	2	1	15.3333	3	28	2	2	6900	1	2020	8.83928
056043223002	0560432230	0560432	四川省	南充市	77	3	1	1	2	0	3	2	2	2	1	2	2	1	2	1	2	2	22	23	3	2	0	2	1	2	2	2	2	2	2			0	1	1	18	3	23	2	4	6900	1	2020	8.83928
056043224002	0560432240	0560432	四川省	南充市	60	2	1	1	1	0	3	2	2	2	1	2	2	1	2	2	11	2	24	24	3	2	0	2	1	2	2	2	2	2	2			0	1	1	10.3333	3	20	2	2	43080	1	2020	10.6708
056043227002	0560432270	0560432	四川省	南充市	65	2	0	2	1	0	3	2	2	2	1	2	2	1	1	2	1	2	24	24	3	1	1	1	5	1	1	1	2	2	1	1	1	1	2	1	15	3	16	1	4	10998	1	2020	9.30547
056043228001	0560432280	0560432	四川省	南充市	75	3	1	1	2	0	3	2	1	2	2	2	2	1	1	2	2	2	23	24	3	2	0	2	1	2	2	2	2	2	2			0	1	1	19	3	20	2	3	6600	1	2020	8.79482
056043228002	0560432280	0560432	四川省	南充市	74	3	0	1	1	0	3	2	1	2	2	2	2	1	1	1	3	2	23	20	3	2	1	1	2	2	2	2	2	2	2			0	2	1	14.6667	3	24	2	3	6600	1	2020	8.79482
056043232001	0560432320	0560432	四川省	南充市	64	2	1	1	1	0	3	2	2	2	1	2	2	1	2	2	2	2	24	23	4	2	0	2	1	2	2	2	2	2	2			0	1	1	12.6667	3	21	2	4	10500	2	2020	9.25913
056043232002	0560432320	0560432	四川省	南充市	62	2	0	1	1	0	3	2	2	2	1	2	2	1	1	2	4	2	19	23	2	2	0	2	1	2	2	2	2	2	2			0	1	1	15.3333	3	24	2	4	10500	2	2020	9.25913
056043304002	0560433040	0560433	四川省	南充市	63	2	1	1	3	0	3	2	1	2	2	2	2	1	1	2	6	2	24	24	3	1	2	1	5	2	1	2	2	2	2	1	2	1	2	1	24	2	13	1	4	109300	1	2020	11.6019
056043306001	0560433060	0560433	四川省	南充市	65	2	1	1	1	0	3	2	2	2	1	2	2	1	1	2	4	2	23	24	3	1	2	1	5	2	2	1	1	2	2	2		0	2	1	11.6667	3	13	1	3	3280	2	2020	8.0956
056043307001	0560433070	0560433	四川省	南充市	71	3	0	2	1	0	3	2	1	2	2	2	2	2	1	1	1	2	23	22	3	2	0	2	1	2	2	2	2	2	2			0	1	1	13.3333	3	20	2	3	0	1	2020
056043310002	0560433100	0560433	四川省	南充市	73	3	0	2	2	0	3	2	1	2	2	2	2	1	1	1	4	2	20	23	2	2	1	1	2	2	2	2	2	2	2			0	2	1	16	3	27	2	5	1660	1	2020	7.41457
056043311002	0560433110	0560433	四川省	南充市	60	2	1	1	2	0	3	2	2	2	1	2	2	1	1	2	3	2	24	24	4	1	1	1	5	2	1	1	2	2	2	1	1	1	2	1	13	3	11	1	4	22840	1	2020	10.0363
056043312001	0560433120	0560433	四川省	南充市	67	2	1	1	2	0	3	2	2	2	1	2	2	1	2	2	4	2	24	24	3	2	2	1	3	2	2	2	2	2	2			0	2	1	19.6667	3	17	1	3	16800	1	2020	9.72913
056043312002	0560433120	0560433	四川省	南充市	63	2	0	1	2	0	3	2	2	2	1	2	2	1	1	1	6	2	22	23	1	2	1	1	2	2	2	2	2	2	2			0	2	1	15.3333	3	36	2	3	16800	1	2020	9.72913
056043316001	0560433160	0560433	四川省	南充市	66	2	0	1	1	0	3	2	2	2	1	2	2	1	1	2	9	2	20	22	1	2	3	1	3	2	2	2	2	2	2			0	2	1	12	3	29	2	4	5190	2	2020	8.55449
056043316002	0560433160	0560433	四川省	南充市	70	3	1	1	1	0	3	2	2	2	1	2	2	1	1	1	6	2	23	19	2	2	0	2	1	2	2	2	2	2	2			0	1	1	4	4	21	2	3	5190	2	2020	8.55449
056043318002	0560433180	0560433	四川省	南充市	64	2	1	1	1	0	3	2	2	2	1	2	2	1	2	2	4	2	21	24	1	1	0	2	4	2	1	2	2	2	2	1	1	1	1	1	22	2	15	1	4	16660	1	2020	9.72077
056043319002	0560433190	0560433	四川省	南充市	62	2	1	1	2	0	3	2	2	2	1	2	2	1	1	1	3	2	24	24	3	2	0	2	1	2	2	2	2	2	2			0	1	1	17	3	26	2	3	6490	2	2020	8.77802
056043321001	0560433210	0560433	四川省	南充市	71	3	1	2	2	0	3	2	2	2	1	2	2	1	2	1	7	2	24	24	3	2	1	1	2	2	2	2	2	2	2			0	2	1	18.3333	3	13	1	4	4160	2	2020	8.33327
056043322001	0560433220	0560433	四川省	南充市	66	2	1	1	2	0	3	2	2	2	1	2	2	1	2	2	3	2	24	24	3	2	2	1	3	2	2	2	2	2	2			0	2	1	17.6667	3	21	2	3	3260	1	2020	8.08948
056043322002	0560433220	0560433	四川省	南充市	65	2	0	1	1	0	3	2	1	2	2	2	2	1	1	1	2	2	24	22	1	2	0	2	1	2	2	2	2	2	2			0	1	1	16.3333	3	34	2	1	3260	1	2020	8.08948
056059101001	0560591010	0560591	四川省	南充市	71	3	1	1	1	0	3	2	2	2	1	2	2	1	2	2	3	2	24	24	3	2	0	2	1	2	2	2	2	2	2			0	1	1	15.6667	3	32	2	2	8900	1	2020	9.09381
056059101002	0560591010	0560591	四川省	南充市	73	3	0	1	1	0	3	2	2	2	1	2	2	1	1	2	3	2	24	24	3	2	1	1	2	2	2	2	2	2	2			0	2	1	7.33333	4	12	1	3	8900	1	2020	9.09381
056059103001	0560591030	0560591	四川省	南充市	66	2	1	1	1	0	3	2	2	2	1	2	2	1	2	2	2	2	22	24	2	2	0	2	1	2	2	2	2	2	2			0	1	1	24.6667	2	16	1	3	26100	1	2020	10.1697
056059103002	0560591030	0560591	四川省	南充市	66	2	0	1	1	0	3	2	2	2	1	2	2	1	1	1	4	2	22	22	2	2	0	2	1	2	2	2	2	2	2			0	1	1	16	3	11	1	3	26100	1	2020	10.1697
056059104001	0560591040	0560591	四川省	南充市	75	3	1	2	2	0	3	2	1	2	2	2	2	1	1	1	5	2	23	24	3	1	1	1	5	1	1	1	2	2	2	1	1	1	2	1	23	2	27	2	3	5000	1	2020	8.51719
056059105002	0560591050	0560591	四川省	南充市	62	2	1	1	2	0	3	2	2	2	1	2	2	1	2	2	0	1	24	24	4	1	0	2	4	1	1	1	2	2	2	1	1	1	1	1	19	3	14	1	4	36190	1	2020	10.4965
056059106001	0560591060	0560591	四川省	南充市	63	2	1	1	2	0	3	2	1	2	2	2	2	1	2	2	3	2	24	24	2	1	0	2	4	2	1	1	2	2	2	1	1	1	1	1	13.6667	3	19	1	3	13100	1	2020	9.48037
056059107001	0560591070	0560591	四川省	南充市	66	2	1	1	2	0	3	2	2	2	1	2	2	1	2	2	3	2	21	24	3	1	0	2	4	2	2	2	2	2	1	1	1	1	1	1	21.6667	2	22	2	3	2180	1	2020	7.68708
056059108002	0560591080	0560591	四川省	南充市	61	2	1	1	1	0	3	2	2	2	1	2	2	1	2	2	3	2	24	24	5	1	0	2	4	1	2	1	2	2	2	1	1	1	1	1	19	3	18	1	4	32416	1	2020	10.3864
056059109001	0560591090	0560591	四川省	南充市	63	2	1	1	2	0	3	2	2	2	1	2	2	1	2	2	3	2	24	24	3	2	0	2	1	2	2	2	2	2	2			0	1	1	23	2	18	1	3	21200	2	2020	9.96176
056059109002	0560591090	0560591	四川省	南充市	61	2	0	1	1	0	3	2	2	2	1	2	2	1	1	1	0	1	24	24	3	1	0	2	4	1	2	2	2	2	2	2		1	1	1	9	4	12	1	5	21200	2	2020	9.96176
056059110001	0560591100	0560591	四川省	南充市	72	3	1	1	2	0	3	2	2	2	1	2	2	1	2	1	2	2	24	24	2	2	0	2	1	2	2	2	2	2	2			0	1	1	15.3333	3	19	1	3	14200	1	2020	9.561
056059110002	0560591100	0560591	四川省	南充市	69	2	0	1	1	0	3	2	2	2	1	2	2	1	1	1	3	2	19	11	3	2	0	2	1	2	2	2	2	2	2			0	1	1	1	4	19	1	3	14200	1	2020	9.561
056059112001	0560591120	0560591	四川省	南充市	71	3	1	1	2	0	3	2	2	2	1	2	2	1	1	1	2	2	24	24	3	1	3	1	5	1	2	1	2	2	2	1	2	1	2	1	22.3333	2	17	1	3	22200	1	2020	10.0078
056059112002	0560591120	0560591	四川省	南充市	69	2	0	1	1	0	3	2	2	2	1	2	2	1	1	1	1	2	23	24	3	2	1	1	2	2	2	2	2	2	2			0	2	1	12.6667	3	20	2	3	22200	1	2020	10.0078
056059113001	0560591130	0560591	四川省	南充市	74	3	0	1	2	0	3	2	2	2	1	2	2	1	1	1	4	2	24	23	1	2	2	1	3	2	2	2	2	2	2			0	2	1	15.6667	3	26	2	3	37400	1	2020	10.5294
056059113002	0560591130	0560591	四川省	南充市	73	3	1	1	2	0	3	2	2	2	1	2	2	1	2	2	3	2	23	21	3	2	1	1	2	2	2	2	2	2	2			0	2	1	17.3333	3	15	1	5	37400	1	2020	10.5294
056059114001	0560591140	0560591	四川省	南充市	62	2	0	1	1	0	3	2	1	2	2	2	2	1	1	1	3	2	24	24	3	2	0	2	1	2	2	2	2	2	2			0	1	1	12.3333	3	25	2	4	14400	1	2020	9.57498
056059115001	0560591150	0560591	四川省	南充市	69	2	1	2	2	0	3	2	1	2	2	2	2	1	2	2	4	2	24	24	3	2	1	1	2	2	2	2	2	2	2			0	2	1	19	3	18	1	3	6100	1	2020	8.71604
056059116002	0560591160	0560591	四川省	南充市	70	3	1	1	1	0	3	2	1	2	2	2	2	1	2	1	2	2	24	24	3	1	0	2	4	2	1	1	2	2	2	1	1	1	1	1	19.6667	3	21	2	3	64400	1	2020	11.0729
056059117001	0560591170	0560591	四川省	南充市	65	2	1	1	2	0	3	2	1	2	2	2	2	1	2	2	2	2	24	24	4	2	0	2	1	2	2	2	2	2	2			0	1	1	19	3	13	1	4	25120	2	2020	10.1314
056059117002	0560591170	0560591	四川省	南充市	62	2	0	1	1	0	3	2	1	2	2	2	2	1	1	2	4	2	22	24	3	2	0	2	1	2	2	2	2	2	2			0	1	1	12.3333	3	23	2	4	25120	2	2020	10.1314
056059118001	0560591180	0560591	四川省	南充市	70	3	1	1	1	1	3	1	2	2	2	2	2	1	2	2	6	2	23	24	3	2	0	2	1	2	2	2	2	2	2			0	1	1	13	3	18	1	4	63440	1	2020	11.0578
056059118002	0560591180	0560591	四川省	南充市	68	2	0	1	1	0	3	2	2	2	1	2	2	1	1	1	2	2	24	24	3	2	2	1	3	2	2	2	2	2	2			0	2	1	15.6667	3	20	2	2	63440	1	2020	11.0578
056059122001	0560591220	0560591	四川省	南充市	86	4	0	2	1	0	3	2	1	2	2	2	2	1	1	2	3	2	21	9	3	2	1	1	2	2	2	2	2	2	2			0	2	1	5.66667	4	22	2	4	10499	1	2020	9.25904
056059201002	0560592010	0560592	四川省	南充市	65	2	1	1	2	0	3	2	1	2	2	2	2	1	1	2	3	2	24	24	5	1	0	2	4	1	2	2	2	2	2	1	2	1	1	1	21.3333	2	10	1	4	3400	2	2020	8.13153
056059204002	0560592040	0560592	四川省	南充市	63	2	1	2	2	0	3	2	1	2	2	2	2	1	2	2	1	2	24	24	3	2	0	2	1	2	2	2	2	2	2			0	1	1	10.3333	3	19	1	3	8700	1	2020	9.07108
056059205002	0560592050	0560592	四川省	南充市	74	3	0	2	1	0	3	2	2	2	1	2	2	1	1	1	5	2	24	24	3	2	1	1	2	2	2	2	2	2	2			0	2	1	3	4	31	2	5	9500	2	2020	9.15905
056059207001	0560592070	0560592	四川省	南充市	81	4	1	1	1	0	3	2	2	2	1	2	2	1	2	1	2	2	23	20	2	2	1	1	2	2	2	2	2	2	2			0	2	1	16.3333	3	17	1	3	30880	1	2020	10.3379
056059207002	0560592070	0560592	四川省	南充市	81	4	0	1	1	0	3	2	2	2	1	2	2	1	1	1	3	2	21	15	2	2	0	2	1	2	2	2	2	2	2			0	1	1	3.33333	4	17	1	4	30880	1	2020	10.3379
056059208002	0560592080	0560592	四川省	南充市	66	2	1	1	2	0	3	2	2	2	1	2	2	1	2	1	3	2	23	23	2	2	1	1	2	2	2	2	2	2	2			0	2	1	17.6667	3	17	1	5	14400	1	2020	9.57498
056059209001	0560592090	0560592	四川省	南充市	63	2	0	1	1	0	3	2	2	2	1	2	2	1	1	1	5	2	24	24	2	2	0	2	1	2	2	2	2	2	2			0	1	1	8.66667	4	20	2	4	38300	1	2020	10.5532
056059212001	0560592120	0560592	四川省	南充市	67	2	0	1	1	0	3	2	2	2	1	2	2	1	1	1	2	2	24	24	3	2	0	2	1	2	2	2	2	2	2			0	1	1	9	4	28	2	4	18900	2	2020	9.84692
056059212002	0560592120	0560592	四川省	南充市	67	2	1	1	2	0	3	2	2	2	1	2	2	1	2	1	6	2	24	23	3	2	1	1	2	2	2	2	2	2	2			0	2	1	22.3333	2	11	1	4	18900	2	2020	9.84692
056059213001	0560592130	0560592	四川省	南充市	70	3	1	2	1	0	3	2	2	2	1	2	2	1	1	2	4	2	24	24	3	2	2	1	3	2	2	2	2	2	2			0	2	1	18.3333	3	18	1	4	12080	1	2020	9.39931
056059216002	0560592160	0560592	四川省	南充市	66	2	0	2	1	0	3	2	1	2	2	2	2	1	1	1	1	2	21	19	2	2	1	1	2	2	2	2	2	2	2			0	2	1	3.33333	4	32	2	3	2818	1	2020	7.94378
056059217001	0560592170	0560592	四川省	南充市	66	2	0	1	1	0	3	2	2	2	1	2	2	1	1	1	1	2	21	22	3	2	0	2	1	2	2	2	2	2	2			0	1	1	2	4	15	1	3	4600	1	2020	8.43381
056059217002	0560592170	0560592	四川省	南充市	66	2	1	1	1	0	3	2	1	2	2	2	2	1	1	2	2	2	24	24	3	2	0	2	1	2	2	2	2	2	2			0	1	1	13.3333	3	25	2	3	4600	1	2020	8.43381
056059218001	0560592180	0560592	四川省	南充市	66	2	1	1	2	0	3	2	2	2	1	2	2	1	1	1	2	2	22	24	2	2	0	2	1	2	2	2	2	2	2			0	1	1	11.6667	3	21	2	3	4420	1	2020	8.3939
056059218002	0560592180	0560592	四川省	南充市	66	2	0	1	1	0	3	2	2	2	1	2	2	1	1	1	2	2	20	15	2	2	0	2	1	2	2	2	2	2	2			0	1	2	5.33333	4	32	2	3	4420	1	2020	8.3939
056059220001	0560592200	0560592	四川省	南充市	70	3	0	1	1	0	3	2	2	2	1	2	2	1	1	1	1	2	19	16	1	1	0	2	4	1	2	1	2	2	2	2		1	1	1	8	4	27	2	3	6020	1	2020	8.70284
056059220002	0560592200	0560592	四川省	南充市	72	3	1	1	1	0	3	2	2	2	1	2	2	1	2	2	1	2	19	24	3	2	0	2	1	2	2	2	2	2	2			0	1	1	13	3	18	1	3	6020	1	2020	8.70284
056059221001	0560592210	0560592	四川省	南充市	63	2	1	1	3	1	3	1	2	2	2	2	2	1	2	2	1	2	24	24	3	1	0	2	4	1	1	1	2	2	2	1	1	1	1	1	25.3333	2	10	1	4	77600	2	2020	11.2593
056059222002	0560592220	0560592	四川省	南充市	68	2	1	1	1	0	3	2	2	2	1	2	2	1	2	2	2	2	24	24	3	2	1	1	2	2	2	2	2	2	2			0	2	1	13.3333	3	21	2	4	12400	2	2020	9.42545
056059224001	0560592240	0560592	四川省	南充市	67	2	1	1	1	0	3	2	2	2	1	2	2	1	1	2	1	2	24	24	3	2	0	2	1	2	2	2	2	2	2			0	1	1	8.66667	4	22	2	3	18700	1	2020	9.83628
056059225001	0560592250	0560592	四川省	南充市	66	2	1	2	1	0	3	2	2	2	1	2	2	1	2	2	0	1	24	24	3	2	2	1	3	2	2	2	2	2	2			0	2	1	17	3	13	1	5	6350	1	2020	8.75621
056059226001	0560592260	0560592	四川省	南充市	69	2	1	1	2	0	3	2	2	2	1	2	2	1	2	1	0	1	24	24	3	2	0	2	1	2	2	2	2	2	2			0	1	1	21	2	17	1	4	14920	2	2020	9.61046
056059227002	0560592270	0560592	四川省	南充市	61	2	1	1	3	0	3	2	2	2	1	2	2	1	1	2	0	1	24	24	3	1	1	1	5	1	1	2	2	2	2	1	2	1	2	1	18.3333	3	16	1	4	45400	1	2020	10.7233
056059306001	0560593060	0560593	四川省	南充市	79	3	0	2	1	0	3	2	1	2	2	2	2	1	1	2	1	2	24	22	3	2	1	1	2	2	2	2	2	2	2			0	2	1	3	4	23	2	5	1800	1	2020	7.49554
056059307001	0560593070	0560593	四川省	南充市	71	3	0	2	1	0	3	2	1	2	2	2	2	1	1	2	1	2	23	24	3	2	0	2	1	2	2	2	2	2	2			0	1	1	15	3	18	1	3	9300	1	2020	9.13777
056059309001	0560593090	0560593	四川省	南充市	75	3	0	2	1	0	3	2	2	2	1	2	2	1	1	1	3	2	24	22	2	2	0	2	1	2	2	2	2	2	2			0	1	1	13.6667	3	24	2	4	35999	1	2020	10.4912
056059310001	0560593100	0560593	四川省	南充市	81	4	0	2	1	0	3	2	1	2	2	2	2	2	1	1	3	2	21	21	2	2	0	2	1	2	2	2	2	2	2			0	1	1	1	4	35	2	1	3299	1	2020	8.10137
056059311001	0560593110	0560593	四川省	南充市	62	2	0	2	1	0	3	2	1	2	2	2	2	1	1	1	1	2	23	20	2	2	0	2	1	2	2	2	2	2	2			0	1	1	3.33333	4	28	2	3	2960	1	2020	7.99294
056059312001	0560593120	0560593	四川省	南充市	72	3	1	1	2	1	3	1	2	2	2	2	2	1	2	2	2	2	20	16	2	2	0	2	1	2	2	2	2	2	2			0	1	1	10.6667	3	18	1	4	36200	2	2020	10.4968
056059312002	0560593120	0560593	四川省	南充市	72	3	0	1	1	0	3	2	2	2	1	2	2	1	1	2	1	2	23	22	3	2	0	2	1	2	2	2	2	2	2			0	1	1	10.3333	3	25	2	4	36200	2	2020	10.4968
056059313001	0560593130	0560593	四川省	南充市	72	3	1	1	2	0	3	2	1	2	2	2	2	1	2	2	1	2	22	24	3	2	0	2	1	2	2	2	2	2	2			0	1	1	18	3	15	1	4	2500	1	2020	7.82405
056059313002	0560593130	0560593	四川省	南充市	72	3	0	1	1	0	3	2	1	2	2	2	2	1	1	1	0	1	24	24	3	2	0	2	1	2	2	2	2	2	2			0	1	1	0	4	19	1	4	2500	1	2020	7.82405
056059314001	0560593140	0560593	四川省	南充市	66	2	1	1	1	0	3	2	1	2	2	2	2	1	2	2	1	2	24	24	3	2	0	2	1	2	2	2	2	2	2			0	1	1	18.3333	3	14	1	3	32100	1	2020	10.3766
056059314002	0560593140	0560593	四川省	南充市	63	2	0	1	1	0	3	2	1	2	2	2	2	1	1	1	3	2	22	24	3	2	0	2	1	2	2	2	2	2	2			0	1	1	17.3333	3	23	2	3	32100	1	2020	10.3766
056059315001	0560593150	0560593	四川省	南充市	70	3	0	1	1	0	3	2	1	2	2	2	2	1	1	1	5	2	23	23	1	2	0	2	1	2	2	2	2	2	2			0	1	1	4.66667	4	21	2	5	8400	1	2020	9.03599
056059316001	0560593160	0560593	四川省	南充市	71	3	0	1	2	0	3	2	1	2	2	2	2	1	1	1	3	2	24	24	2	2	0	2	1	2	2	2	2	2	2			0	1	1	16.6667	3	19	1	3	31350	1	2020	10.353
056059316002	0560593160	0560593	四川省	南充市	70	3	1	1	2	0	3	2	1	2	2	2	2	1	1	2	4	2	24	24	2	1	2	1	5	2	1	1	2	2	2	1	2	1	2	1	22.6667	2	27	2	4	31350	1	2020	10.353
056059317001	0560593170	0560593	四川省	南充市	67	2	0	1	1	0	3	2	2	2	1	2	2	1	1	2	2	2	23	22	2	2	1	1	2	2	2	2	2	2	2			0	2	1	16.6667	3	32	2	3	3100	1	2020	8.03916
056059317002	0560593170	0560593	四川省	南充市	67	2	1	1	2	0	3	2	2	2	1	2	2	1	1	2	4	2	24	23	2	2	1	1	2	2	2	2	2	2	2			0	2	1	18.6667	3	32	2	3	3100	1	2020	8.03916
056059321001	0560593210	0560593	四川省	南充市	63	2	0	1	1	0	3	2	1	2	2	2	2	1	1	1	4	2	22	24	3	2	0	2	1	2	2	2	2	2	2			0	1	1	17	3	27	2	3	2400	1	2020	7.78322
056059321002	0560593210	0560593	四川省	南充市	65	2	1	1	1	0	3	2	1	2	2	2	2	1	2	1	2	2	24	24	3	2	0	2	1	2	2	2	2	2	2			0	1	1	19	3	12	1	4	2400	1	2020	7.78322
056059322002	0560593220	0560593	四川省	南充市	70	3	1	1	2	0	3	2	2	2	1	2	2	1	2	2	2	2	24	24	3	2	0	2	1	2	2	2	2	2	2			0	1	1	19	3	13	1	3	54840	1	2020	10.9122
056302101002	0563021010	0563021	四川省	宜宾市	68	2	0	1	1	0	3	2	2	2	1	2	2	2	1	1	3	2	24	22	3	2	0	2	1	2	2	2	2	2	2			0	1	1	8	4	21	2	4	3200	1	2020	8.07091
056302102002	0563021020	0563021	四川省	宜宾市	69	2	0	2	1	0	3	2	2	2	1	2	2	2	1	1	1	2	23	24	2	2	2	1	3	2	2	2	2	2	2			0	2	1	5.33333	4	27	2	3	0	1	2020
056302104001	0563021040	0563021	四川省	宜宾市	65	2	1	1	2	1	3	1	2	2	2	2	2	1	2	1	2	2	24	24	4	2	1	1	2	2	2	2	2	2	2			0	2	1	17.6667	3	15	1	5	102500	1	2020	11.5376
056302108001	0563021080	0563021	四川省	宜宾市	64	2	1	1	2	0	3	2	2	2	1	2	2	1	2	2	1	2	24	24	4	2	1	1	2	2	2	2	2	2	2			0	2	1	7.33333	4	10	1	4	48666	1	2020	10.7927
056302108002	0563021080	0563021	四川省	宜宾市	64	2	0	1	1	1	3	2	2	2	1	2	2	1	1	1	2	2	24	24	5	1	1	1	5	2	2	1	2	2	2	1	2	1	2	1	18.6667	3	19	1	4	48666	1	2020	10.7927
056302110001	0563021100	0563021	四川省	宜宾市	67	2	0	1	1	0	3	2	2	2	1	2	2	1	1	1	5	2	24	24	3	2	4	1	3	2	2	2	2	2	2			0	2	1	12.3333	3	16	1	4	55600	1	2020	10.9259
056302110002	0563021100	0563021	四川省	宜宾市	71	3	1	1	2	1	3	2	2	2	2	1	2	1	2	1	2	2	24	24	3	2	2	1	3	2	2	2	2	2	2			0	2	1	13.3333	3	15	1	3	55600	1	2020	10.9259
056302112001	0563021120	0563021	四川省	宜宾市	62	2	1	1	3	1	3	1	2	2	2	2	2	1	2	1	0	1	24	24	3	1	0	2	4	1	1	1	2	2	2	1	1	1	1	1	19	3	16	1	4	363600	1	2020	12.8038
056302112002	0563021120	0563021	四川省	宜宾市	61	2	0	1	3	1	3	2	2	2	2	1	2	1	1	1	0	1	24	24	3	2	0	2	1	2	2	2	2	2	2			0	1	1	18.6667	3	15	1	4	363600	1	2020	12.8038
056302115002	0563021150	0563021	四川省	宜宾市	67	2	0	2	2	0	3	2	2	2	1	2	2	1	1	1	2	2	24	24	4	2	1	1	2	2	2	2	2	2	2			0	2	1	18.6667	3	15	1	3	20660	1	2020	9.93596
056302116001	0563021160	0563021	四川省	宜宾市	64	2	1	1	1	1	3	2	2	2	1	2	2	1	2	2	2	2	24	22	3	2	1	1	2	2	2	2	2	2	2			0	2	1	16	3	14	1	3	31104	1	2020	10.3451
056302116002	0563021160	0563021	四川省	宜宾市	62	2	0	1	1	1	3	2	2	2	1	2	2	1	1	2	1	2	21	18	2	2	0	2	1	2	2	2	2	2	2			0	1	1	17.6667	3	17	1	3	31104	1	2020	10.3451
056302118001	0563021180	0563021	四川省	宜宾市	65	2	1	2	1	0	3	2	1	2	2	2	2	1	2	2	0	1	23	24	3	2	0	2	1	2	2	2	2	2	2			0	1	1	3	4	19	1	1	21200	1	2020	9.96176
056302120001	0563021200	0563021	四川省	宜宾市	62	2	1	1	2	0	3	2	2	2	1	2	2	1	2	2	3	2	24	22	3	1	3	1	5	2	1	2	2	2	2	1	2	1	2	1	10.6667	3	13	1	3	32200	1	2020	10.3797
056302120002	0563021200	0563021	四川省	宜宾市	64	2	0	1	1	0	3	2	2	2	1	2	2	1	1	2	3	2	21	22	3	2	0	2	1	2	2	2	2	2	2			0	1	1	18	3	15	1	4	32200	1	2020	10.3797
056302124001	0563021240	0563021	四川省	宜宾市	77	3	0	1	1	0	3	2	2	2	1	2	2	1	1	1	7	2	24	22	3	2	0	2	1	2	2	2	2	2	2			0	1	1	7	4	12	1	4	42100	1	2020	10.6478
056302126001	0563021260	0563021	四川省	宜宾市	71	3	1	1	1	0	3	2	2	2	1	2	2	2	2	2	3	2	24	24	3	2	1	1	2	2	2	2	2	2	2			0	2	1	22	2	18	1	4	3400	1	2020	8.13153
056302127001	0563021270	0563021	四川省	宜宾市	60	2	0	1	2	1	3	1	2	2	2	2	2	1	1	1	0	1	24	24	3	1	1	1	5	1	1	1	1	2	2	1	1	1	2	1	22	2	11	1	4	79000	1	2020	11.2772
056302127002	0563021270	0563021	四川省	宜宾市	61	2	1	1	2	1	3	1	2	2	2	2	2	1	1	1	5	2	23	24	3	1	2	1	5	1	1	1	2	2	1	1	1	1	2	1	23	2	19	1	3	79000	1	2020	11.2772
056302139001	0563021390	0563021	四川省	宜宾市	61	2	1	1	2	0	3	2	2	2	1	2	2	2	2	2	0	1	24	24	4	2	0	2	1	2	2	2	2	2	2			0	1	1	15.3333	3	19	1	3	23520	1	2020	10.0656
056302202001	0563022020	0563022	四川省	宜宾市	67	2	0	2	1	1	3	2	2	2	1	2	2	1	1	1	2	2	24	24	3	2	1	1	2	2	2	2	2	2	2			0	2	1	16.6667	3	26	2	3	8260	2	2020	9.01918
056302204001	0563022040	0563022	四川省	宜宾市	71	3	1	1	2	0	3	2	2	2	1	2	2	1	2	1	6	2	21	22	2	2	0	2	1	2	2	2	2	2	2			0	1	1	23	2	19	1	4	10200	1	2020	9.23014
056302204002	0563022040	0563022	四川省	宜宾市	69	2	0	1	1	0	3	2	2	2	1	2	2	1	1	1	7	2	24	24	3	2	0	2	1	2	2	2	2	2	2			0	1	1	4	4	35	2	1	10200	1	2020	9.23014
056302205001	0563022050	0563022	四川省	宜宾市	64	2	1	2	2	0	3	2	2	2	1	2	2	1	2	2	3	2	24	24	3	1	1	1	5	2	1	1	2	2	2	2		0	2	1	17.6667	3	18	1	3	27200	1	2020	10.211
056302207001	0563022070	0563022	四川省	宜宾市	73	3	0	1	2	0	3	2	2	2	1	2	2	1	1	1	1	2	24	24	3	2	1	1	2	2	2	2	2	2	2			0	2	1	18	3	13	1	4	50200	1	2020	10.8238
056302207002	0563022070	0563022	四川省	宜宾市	75	3	1	1	2	1	3	1	2	2	2	2	2	1	2	2	11	2	24	24	3	2	2	1	3	2	2	2	2	2	2			0	2	1	15.6667	3	33	2	3	50200	1	2020	10.8238
056302209002	0563022090	0563022	四川省	宜宾市	62	2	0	1	2	1	3	2	1	2	2	2	2	1	1	1	0	1	24	24	3	1	0	2	4	2	2	1	2	2	2	2		0	1	1	13.3333	3	14	1	3	24400	1	2020	10.1023
056302210001	0563022100	0563022	四川省	宜宾市	88	4	1	2	1	1	3	2	2	1	2	2	2	2	2	2	3	2	22	22	3	2	0	2	1	2	2	2	2	2	2			0	1	2	3.66667	4	20	2	3	65800	1	2020	11.0944
056302214001	0563022140	0563022	四川省	宜宾市	73	3	0	2	1	0	3	2	2	2	1	2	2	1	2	1	4	2	22	24	3	2	1	1	2	2	2	2	2	2	2			0	2	1	22.6667	2	10	1	4	5100	1	2020	8.537
056302218001	0563022180	0563022	四川省	宜宾市	63	2	0	1	2	0	3	2	2	2	1	2	2	1	1	1	4	2	24	24	2	1	3	1	5	2	1	1	2	2	2	1	2	1	2	1	15	3	31	2	3	32496	1	2020	10.3889
056302218002	0563022180	0563022	四川省	宜宾市	63	2	1	1	1	0	3	2	2	2	1	2	2	1	2	2	1	2	24	24	3	2	1	1	2	2	2	2	2	2	2			0	2	1	17	3	22	2	3	32496	1	2020	10.3889
056302220002	0563022200	0563022	四川省	宜宾市	71	3	0	1	1	0	3	2	2	2	1	2	2	1	1	1	3	2	24	23	3	2	3	1	3	2	2	2	2	2	2			0	2	1	12	3	22	2	4	5400	1	2020	8.59415
056302223001	0563022230	0563022	四川省	宜宾市	65	2	1	1	2	0	3	2	2	2	1	2	2	1	2	2	1	2	24	24	3	2	2	1	3	2	2	2	2	2	2			0	2	1	18.3333	3	10	1	4	39300	1	2020	10.579
056302223002	0563022230	0563022	四川省	宜宾市	66	2	0	1	1	1	3	2	2	2	1	2	2	1	1	1	2	2	24	24	2	2	1	1	2	2	2	2	2	2	2			0	2	1	6.66667	4	18	1	4	39300	1	2020	10.579
056302301001	0563023010	0563023	四川省	宜宾市	72	3	1	1	1	0	3	2	2	2	1	2	2	1	2	1	4	2	24	24	3	2	0	2	1	2	2	2	2	2	2			0	1	1	16.3333	3	28	2	4	20080	2	2020	9.90748
056302301002	0563023010	0563023	四川省	宜宾市	72	3	0	1	1	0	3	2	2	2	1	2	2	2	1	1	4	2	22	20	2	2	0	2	1	2	2	2	2	2	2			0	1	1	6.33333	4	32	2	3	20080	2	2020	9.90748
056302302001	0563023020	0563023	四川省	宜宾市	79	3	1	2	2	0	3	2	2	2	1	2	2	2	2	1	4	2	22	22	3	2	0	2	1	2	2	2	2	2	2			0	1	1	16.3333	3	19	1	4	37200	1	2020	10.5241
056302303001	0563023030	0563023	四川省	宜宾市	76	3	0	2	2	0	3	2	2	2	1	2	2	1	1	2	4	2	23	24	2	2	2	1	3	2	2	2	2	2	2			0	2	1	17	3	22	2	1	1900	1	2020	7.54961
056302304001	0563023040	0563023	四川省	宜宾市	71	3	1	1	1	0	3	2	2	2	1	2	2	1	2	1	3	2	24	24	3	2	1	1	2	2	2	2	2	2	2			0	2	1	14	3	13	1	4	33360	1	2020	10.4151
056302304002	0563023040	0563023	四川省	宜宾市	73	3	0	1	2	0	3	2	2	2	1	2	2	1	1	1	1	2	24	22	5	1	3	1	5	1	1	1	2	2	2	1	2	1	2	1	16.3333	3	10	1	5	33360	1	2020	10.4151
056302305001	0563023050	0563023	四川省	宜宾市	89	4	0	2	1	0	3	2	2	2	1	2	2	1	1	2	3	2	21	20	5	2	1	1	2	2	2	2	2	2	2			0	2	1	9	4	13	1	4	1200	1	2020	7.09008
056302307001	0563023070	0563023	四川省	宜宾市	64	2	1	1	1	0	3	2	2	2	1	2	2	1	2	2	1	2	24	22	3	2	1	1	2	2	2	2	2	2	2			0	2	1	12.3333	3	20	2	3	17800	1	2020	9.78695
056302307002	0563023070	0563023	四川省	宜宾市	64	2	0	1	1	0	3	2	2	2	1	2	2	1	2	1	2	2	24	24	2	2	1	1	2	2	2	2	2	2	2			0	2	1	12	3	18	1	4	17800	1	2020	9.78695
056302308001	0563023080	0563023	四川省	宜宾市	78	3	0	2	2	0	3	2	2	2	1	2	2	2	1	1	0	1	24	24	3	2	0	2	1	2	2	2	2	2	2			0	1	1	13.6667	3	18	1	4	9200	1	2020	9.12696
056302309001	0563023090	0563023	四川省	宜宾市	83	4	1	2	1	0	3	2	2	2	1	2	2	1	1	2	1	2	24	24	2	2	1	1	2	2	2	2	2	2	2			0	2	1	2	4	10	1	3	1100	1	2020	7.00307
056302310001	0563023100	0563023	四川省	宜宾市	71	3	1	1	1	0	3	2	2	2	1	2	2	1	2	1	1	2	24	24	3	2	0	2	1	2	2	2	2	2	2			0	1	1	11.6667	3	13	1	3	2200	1	2020	7.69621
056302310002	0563023100	0563023	四川省	宜宾市	70	3	0	1	2	0	3	2	2	2	1	2	2	1	1	2	4	2	23	24	3	2	1	1	2	2	2	2	2	2	2			0	2	1	13.6667	3	24	2	3	2200	1	2020	7.69621
056302312001	0563023120	0563023	四川省	宜宾市	78	3	0	2	1	0	3	2	2	2	1	2	2	1	2	1	1	2	24	21	2	2	1	1	2	2	2	2	2	2	2			0	2	1	7.66667	4	18	1	4	4395	1	2020	8.38822
056302313001	0563023130	0563023	四川省	宜宾市	68	2	0	1	1	0	3	2	2	2	1	2	2	2	1	1	3	2	24	24	3	2	1	1	2	2	2	2	2	2	2			0	2	1	0	4	12	1	4	3850	1	2020	8.25583
056302313002	0563023130	0563023	四川省	宜宾市	69	2	1	1	1	0	3	2	2	2	1	2	2	2	2	1	2	2	24	24	3	2	0	2	1	2	2	2	2	2	2			0	1	1	6	4	20	2	4	3850	1	2020	8.25583
056302314001	0563023140	0563023	四川省	宜宾市	65	2	0	1	1	0	3	2	2	2	1	2	2	1	1	2	1	2	23	20	3	2	0	2	1	2	2	2	2	2	2			0	1	1	1	4	20	2	4	18640	1	2020	9.83307
056302314002	0563023140	0563023	四川省	宜宾市	64	2	1	1	2	0	3	2	2	2	1	2	2	1	2	2	3	2	24	24	3	2	0	2	1	2	2	2	2	2	2			0	1	1	23	2	13	1	3	18640	1	2020	9.83307
056302315002	0563023150	0563023	四川省	宜宾市	75	3	1	1	2	0	3	2	2	2	1	2	2	1	2	1	7	2	23	24	3	2	3	1	3	2	2	2	2	2	2			0	2	1	3.33333	4	27	2	3	13400	1	2020	9.50301
056302315003	0563023150	0563023	四川省	宜宾市	76	3	0	1	1	0	3	2	2	2	1	2	2	1	1	1	5	2	22	22	2	2	1	1	2	2	2	2	2	2	2			0	2	1	2	4	37	2	2	13400	1	2020	9.50301
056302317001	0563023170	0563023	四川省	宜宾市	61	2	1	2	1	0	3	2	2	2	1	2	2	1	2	2	4	2	22	24	4	2	0	2	1	2	2	2	2	2	2			0	1	1	2	4	32	2	5	3564	1	2020	8.17864
056302318001	0563023180	0563023	四川省	宜宾市	68	2	0	1	1	0	3	2	2	2	1	2	2	2	1	1	3	2	23	24	3	2	0	2	1	2	2	2	2	2	2			0	1	1	10.6667	3	29	2	3	43200	1	2020	10.6736
056302318002	0563023180	0563023	四川省	宜宾市	66	2	1	1	2	0	3	2	2	2	1	2	2	1	2	1	2	2	24	24	3	1	0	2	4	2	1	1	2	2	2	1	2	1	1	1	22	2	18	1	3	43200	1	2020	10.6736
056302319001	0563023190	0563023	四川省	宜宾市	62	2	0	1	2	0	3	2	2	2	1	2	2	1	1	1	3	2	24	24	3	2	1	1	2	2	2	2	2	2	2			0	2	1	13.6667	3	14	1	4	5400	1	2020	8.59415
056302319002	0563023190	0563023	四川省	宜宾市	62	2	1	1	2	0	3	2	2	2	1	2	2	1	2	1	1	2	24	24	2	2	0	2	1	2	2	2	2	2	2			0	1	1	7.33333	4	18	1	3	5400	1	2020	8.59415
056302320001	0563023200	0563023	四川省	宜宾市	66	2	0	2	2	0	3	2	2	2	1	2	2	1	1	1	4	2	24	24	3	1	1	1	5	1	1	1	2	2	2	1	2	1	2	1	12	3	22	2	4	4176	1	2020	8.33711
056302321001	0563023210	0563023	四川省	宜宾市	61	2	1	1	1	0	3	2	2	2	1	2	2	1	2	2	2	2	24	24	2	1	1	1	5	1	1	1	2	2	2	1	1	1	2	1	10.6667	3	23	2	3	23568	1	2020	10.0676
056302321002	0563023210	0563023	四川省	宜宾市	64	2	0	1	1	0	3	2	2	2	1	2	2	1	1	1	0	1	24	24	3	2	1	1	2	2	2	2	2	2	2			0	2	1	11.6667	3	10	1	4	23568	1	2020	10.0676
056302322001	0563023220	0563023	四川省	宜宾市	73	3	0	1	1	0	3	2	2	2	1	2	2	1	1	1	7	2	23	12	1	2	0	2	1	2	2	2	2	2	2			0	1	1	1.33333	4	16	1	2	2920	1	2020	7.97934
056302322002	0563023220	0563023	四川省	宜宾市	72	3	1	1	1	0	3	2	2	2	1	2	2	1	2	2	6	2	21	15	1	2	0	2	1	2	2	2	2	2	2			0	1	2	0	4	18	1	3	2920	1	2020	7.97934
056302326001	0563023260	0563023	四川省	宜宾市	68	2	1	2	2	0	3	2	2	2	1	2	2	1	2	2	2	2	24	24	3	1	3	1	5	1	1	1	2	2	2	1	1	1	2	1	13.3333	3	20	2	3	16319	1	2020	9.70009
056302329002	0563023290	0563023	四川省	宜宾市	68	2	0	1	2	0	3	2	2	2	1	2	2	1	1	1	2	2	24	24	4	2	0	2	1	2	2	2	2	2	2			0	1	1	23.3333	2	13	1	3	10500	1	2020	9.25913
056302334002	0563023340	0563023	四川省	宜宾市	71	3	0	2	2	0	3	2	2	2	1	2	2	1	1	1	12	2	23	24	4	2	1	1	2	2	2	2	2	2	2			0	2	1	16.6667	3	32	2	3	13600	1	2020	9.51783
056346102001	0563461020	0563461	四川省	宜宾市	61	2	0	1	1	0	3	2	2	2	1	2	2	1	1	1	0	1	23	24	3	2	0	2	1	2	2	2	2	2	2			0	1	1	6	4	8	1	4	4800	1	2020	8.47637
056346102002	0563461020	0563461	四川省	宜宾市	66	2	1	1	2	0	3	2	2	2	1	2	2	1	2	1	1	2	24	24	3	2	0	2	1	2	2	2	2	2	2			0	1	1	18.6667	3	10	1	3	4800	1	2020	8.47637
056346103001	0563461030	0563461	四川省	宜宾市	61	2	0	1	1	0	3	2	2	2	1	2	2	1	1	1	3	2	17	17	2	2	0	2	1	2	2	2	2	2	2			0	1	1	2	4	14	1	3	28699	1	2020	10.2646
056346103002	0563461030	0563461	四川省	宜宾市	63	2	1	1	2	0	3	2	2	2	1	2	2	1	2	2	3	2	24	24	3	1	2	1	5	1	2	1	2	2	2	1	1	1	2	1	16.3333	3	14	1	3	28699	1	2020	10.2646
056346104002	0563461040	0563461	四川省	宜宾市	63	2	1	1	3	0	3	2	2	2	1	2	2	2	2	2	3	2	24	24	2	1	1	1	5	2	1	2	2	2	2	1	1	1	2	1	22	2	13	1	3	36200	1	2020	10.4968
056346105001	0563461050	0563461	四川省	宜宾市	65	2	0	1	1	0	3	2	2	2	1	2	2	1	1	1	0	1	23	20	3	2	1	1	2	2	2	2	2	2	2			0	2	1	2	4	23	2	1	2400	1	2020	7.78322
056346105002	0563461050	0563461	四川省	宜宾市	65	2	1	1	1	0	3	2	2	2	2	2	2	1	2	2	0	1	24	24	3	2	2	1	3	2	2	2	2	2	2			0	2	1	1	4	19	1	5	2400	1	2020	7.78322
056346106001	0563461060	0563461	四川省	宜宾市	71	3	0	1	1	0	3	2	2	2	1	2	2	1	1	1	2	2	24	24	4	2	0	2	1	2	2	2	2	2	2			0	1	1	15.6667	3	13	1	4	3400	1	2020	8.13153
056346106002	0563461060	0563461	四川省	宜宾市	75	3	1	1	2	0	3	2	2	2	1	2	2	1	2	2	1	2	24	24	4	2	0	2	1	2	2	2	2	2	2			0	1	1	14	3	5	1	4	3400	1	2020	8.13153
056346108001	0563461080	0563461	四川省	宜宾市	65	2	1	1	1	0	3	2	2	2	1	2	2	2	2	2	2	2	24	24	3	1	1	1	5	2	1	1	2	2	2	2		0	2	1	18	3	19	1	4	3199	1	2020	8.07059
056346108002	0563461080	0563461	四川省	宜宾市	62	2	0	1	1	0	3	2	2	2	1	2	2	2	1	1	4	2	21	24	2	2	1	1	2	2	2	2	2	2	2			0	2	1	8.33333	4	21	2	4	3199	1	2020	8.07059
056346109001	0563461090	0563461	四川省	宜宾市	66	2	1	1	1	0	3	2	2	2	1	2	2	1	2	2	2	2	23	24	4	2	0	2	1	2	2	2	2	2	2			0	1	1	6	4	14	1	4	2580	1	2020	7.85554
056346112001	0563461120	0563461	四川省	宜宾市	69	2	1	1	1	0	3	2	2	2	1	2	2	1	2	2	2	2	23	24	1	2	4	1	3	2	2	2	2	2	2			0	2	1	15.3333	3	25	2	3	9760	1	2020	9.18605
056346112002	0563461120	0563461	四川省	宜宾市	68	2	0	1	1	0	3	2	2	2	1	2	2	1	2	1	4	2	23	23	1	2	2	1	3	2	2	2	2	2	2			0	2	1	7.33333	4	34	2	2	9760	1	2020	9.18605
056346113001	0563461130	0563461	四川省	宜宾市	66	2	0	1	1	0	3	2	2	2	1	2	2	1	1	1	6	2	21	22	2	2	2	1	3	2	2	2	2	2	2			0	2	1	8.66667	4	37	2	4	13200	1	2020	9.48797
056346113002	0563461130	0563461	四川省	宜宾市	69	2	1	1	1	0	3	2	1	2	2	2	2	1	2	2	10	2	23	21	1	1	1	1	5	2	1	2	2	2	2	2		0	2	1	18.6667	3	32	2	3	13200	1	2020	9.48797
056346116001	0563461160	0563461	四川省	宜宾市	64	2	0	1	1	0	3	2	2	2	1	2	2	2	1	1	3	2	24	23	4	2	0	2	1	2	2	2	2	2	2			0	1	1	14.6667	3	17	1	3	2400	1	2020	7.78322
056346116002	0563461160	0563461	四川省	宜宾市	62	2	1	1	1	0	3	2	2	2	1	2	2	2	2	1	7	2	24	24	2	2	0	2	1	2	2	2	2	2	2			0	1	1	8.33333	4	25	2	4	2400	1	2020	7.78322
056346120001	0563461200	0563461	四川省	宜宾市	71	3	0	2	1	0	3	2	2	2	1	2	2	1	1	1	4	2	24	24	3	2	0	2	1	2	2	2	2	2	2			0	1	1	10	3	15	1	3	2000	2	2020	7.6009
056346203002	0563462030	0563462	四川省	宜宾市	61	2	0	1	2	0	3	2	2	2	1	2	2	2	1	1	1	2	24	24	3	2	1	1	2	2	2	2	2	2	2			0	2	1	3	4	20	2	3	957	1	2020	6.8638
056346208002	0563462080	0563462	四川省	宜宾市	76	3	0	2	2	0	3	2	2	2	1	2	2	2	1	1	3	2	23	23	3	2	0	2	1	2	2	2	2	2	2			0	1	1	15	3	31	2	3	3200	1	2020	8.07091
056346210001	0563462100	0563462	四川省	宜宾市	64	2	1	1	2	0	3	2	2	2	1	2	2	1	2	1	2	2	24	24	3	2	0	2	1	2	2	2	2	2	2			0	1	1	19.6667	3	25	2	3	6400	1	2020	8.76405
056346210002	0563462100	0563462	四川省	宜宾市	63	2	0	1	1	0	3	2	2	2	1	2	2	1	1	1	1	2	24	24	3	2	0	2	1	2	2	2	2	2	2			0	1	1	10.3333	3	28	2	3	6400	1	2020	8.76405
056346212001	0563462120	0563462	四川省	宜宾市	70	3	1	1	1	0	3	2	2	2	1	2	2	1	1	1	3	2	23	23	2	2	0	2	1	2	2	2	2	2	2			0	1	1	21	2	23	2	3	2750	1	2020	7.91936
056346212002	0563462120	0563462	四川省	宜宾市	68	2	0	1	1	0	3	2	2	2	1	2	2	1	1	1	3	2	24	24	3	2	0	2	1	2	2	2	2	2	2			0	1	1	15.6667	3	22	2	3	2750	1	2020	7.91936
056346214001	0563462140	0563462	四川省	宜宾市	77	3	0	1	1	0	3	2	2	2	1	2	2	1	1	1	4	2	24	24	1	2	0	2	1	2	2	2	2	2	2			0	1	2	1.33333	4	8	1	2	8660	1	2020	9.06647
056346214002	0563462140	0563462	四川省	宜宾市	74	3	1	1	1	0	3	2	2	2	1	2	2	2	2	1	1	2	24	24	3	2	0	2	1	2	2	2	2	2	2			0	1	1	7.66667	4	16	1	4	8660	1	2020	9.06647
056346215001	0563462150	0563462	四川省	宜宾市	73	3	0	2	2	1	3	2	2	1	2	2	2	2	1	1	1	2	24	24	4	1	0	2	4	1	1	1	2	2	2	1	2	1	1	1	17	3	12	1	3	13700	1	2020	9.52515
056346216001	0563462160	0563462	四川省	宜宾市	75	3	1	1	2	0	3	2	2	2	1	2	2	1	2	1	0	1	24	24	5	2	2	1	3	2	2	2	2	2	2			0	2	1	22.3333	2	33	2	4	9400	1	2020	9.14847
056346216002	0563462160	0563462	四川省	宜宾市	69	2	0	1	1	0	3	2	2	2	1	2	2	1	1	1	1	2	24	24	5	2	2	1	3	2	2	2	2	2	2			0	2	1	2	4	21	2	4	9400	1	2020	9.14847
056346217001	0563462170	0563462	四川省	宜宾市	65	2	1	1	1	0	3	2	2	2	1	2	2	1	2	2	3	2	24	24	4	2	0	2	1	2	2	2	2	2	2			0	1	2	8.66667	4	24	2	4	2000	1	2020	7.6009
056346218001	0563462180	0563462	四川省	宜宾市	70	3	0	1	1	0	3	2	2	2	1	2	2	2	1	1	5	2	24	24	2	2	0	2	1	2	2	2	2	2	2			0	1	1	5	4	19	1	4	15900	1	2020	9.67407
056346218002	0563462180	0563462	四川省	宜宾市	69	2	1	1	2	0	3	2	2	2	1	2	2	1	2	2	2	2	23	24	3	1	2	1	5	2	2	1	2	2	2	1	2	1	2	1	19.3333	3	18	1	2	15900	1	2020	9.67407
056346219002	0563462190	0563462	四川省	宜宾市	62	2	0	2	1	0	3	2	2	2	1	2	2	1	1	1	1	2	24	24	3	2	0	2	1	2	2	2	2	2	2			0	1	1	2	4	20	2	3	1199	1	2020	7.08924
056346220001	0563462200	0563462	四川省	宜宾市	65	2	0	1	1	0	3	2	2	2	1	2	2	1	1	1	3	2	24	24	1	2	2	1	3	2	2	2	2	2	2			0	2	1	13	3	7	1	4	39400	1	2020	10.5815
056346220002	0563462200	0563462	四川省	宜宾市	63	2	1	1	2	0	3	2	2	2	1	2	2	1	2	2	0	1	24	24	2	1	0	2	4	2	1	1	2	2	1	1	1	1	1	1	16.3333	3	13	1	3	39400	1	2020	10.5815
056346221001	0563462210	0563462	四川省	宜宾市	73	3	1	1	2	0	3	2	2	2	1	2	2	1	2	2	3	2	24	24	3	2	0	2	1	2	2	2	2	2	2			0	1	1	20	3	28	2	3	6300	2	2020	8.74831
056346221002	0563462210	0563462	四川省	宜宾市	68	2	0	1	2	0	3	2	2	2	1	2	2	1	1	1	5	2	22	24	2	2	2	1	3	2	2	2	2	2	2			0	2	1	11.6667	3	20	2	2	6300	2	2020	8.74831
056346223001	0563462230	0563462	四川省	宜宾市	69	2	1	2	2	1	3	2	2	1	2	2	2	1	2	1	4	2	22	24	3	2	1	1	2	2	2	2	2	2	2			0	2	1	13	3	21	2	1	2200	2	2020	7.69621
056346228001	0563462280	0563462	四川省	宜宾市	68	2	0	1	1	0	3	2	2	2	1	2	2	1	1	1	5	2	24	23	3	2	0	2	1	2	2	2	2	2	2			0	1	1	12.3333	3	18	1	4	4400	1	2020	8.38936
056346228002	0563462280	0563462	四川省	宜宾市	67	2	1	1	1	0	3	2	2	2	1	2	2	1	1	2	1	2	24	24	3	2	0	2	1	2	2	2	2	2	2			0	1	1	16	3	19	1	4	4400	1	2020	8.38936
056346232001	0563462320	0563462	四川省	宜宾市	69	2	0	1	1	0	3	2	2	2	1	2	2	2	1	2	2	2	24	23	3	2	0	2	1	2	2	2	2	2	2			0	1	1	7.33333	4	20	2	4	2400	1	2020	7.78322
056346232002	0563462320	0563462	四川省	宜宾市	75	3	1	1	1	0	3	2	2	2	1	2	2	2	2	1	2	2	24	24	2	2	1	1	2	2	2	2	2	2	2			0	2	1	4.66667	4	24	2	4	2400	1	2020	7.78322
056346315002	0563463150	0563463	四川省	宜宾市	63	2	1	1	2	1	3	2	2	1	2	2	2	1	2	1	2	2	24	24	3	1	1	1	5	2	1	2	2	2	2	1	2	1	2	1	14.6667	3	14	1	2	43000	1	2020	10.669
056346316001	0563463160	0563463	四川省	宜宾市	78	3	0	2	2	0	3	2	2	2	1	2	2	1	2	1	3	2	24	24	4	2	0	2	1	2	2	2	2	2	2			0	1	1	18.6667	3	18	1	4	161400	1	2020	11.9916
056346319001	0563463190	0563463	四川省	宜宾市	75	3	1	1	2	1	3	1	2	2	2	2	2	1	2	2	5	2	24	24	3	1	1	1	5	1	1	2	2	2	2	1	1	1	2	1	16.3333	3	23	2	3	90240	1	2020	11.4102
056346320001	0563463200	0563463	四川省	宜宾市	64	2	0	2	2	0	3	2	2	2	1	2	2	2	1	1	4	2	24	24	3	2	0	2	1	2	2	2	2	2	2			0	1	1	2	4	22	2	4	50000	1	2020	10.8198
056346322001	0563463220	0563463	四川省	宜宾市	72	3	0	2	2	0	3	2	2	2	1	2	2	2	1	1	3	2	24	24	4	2	0	2	1	2	2	2	2	2	2			0	1	1	12.6667	3	21	2	3	0	1	2020
056346323001	0563463230	0563463	四川省	宜宾市	67	2	1	1	3	1	3	2	2	2	2	1	2	1	2	2	1	2	24	24	3	1	1	1	5	1	1	2	2	2	2	1	1	1	2	1	24	2	10	1	3	77500	2	2020	11.258
056346323002	0563463230	0563463	四川省	宜宾市	61	2	0	1	3	1	3	1	2	2	2	2	2	1	1	2	1	2	24	24	4	1	4	1	5	1	1	1	2	1	2	1	1	1	2	1	22.6667	2	19	1	3	77500	2	2020	11.258
056346332001	0563463320	0563463	四川省	宜宾市	68	2	0	1	1	1	3	2	2	2	2	2	1	2	1	2	6	2	18	20	1	1	2	1	5	1	2	1	2	2	2	1	2	1	2	1	14	3	29	2	3	49200	1	2020	10.8036
056346332002	0563463320	0563463	四川省	宜宾市	68	2	1	1	2	1	3	1	2	2	2	2	2	1	2	1	6	2	22	24	2	1	1	1	5	1	1	1	2	2	2	1	2	1	2	2	18	3	17	1	3	49200	1	2020	10.8036
056604102001	0566041020	0566041	四川省	资阳市	67	2	0	1	2	0	3	2	2	2	1	2	2	2	1	1	4	2	24	24	3	2	1	1	2	2	2	2	2	2	2			0	2	1	9	4	18	1	3	600	1	2020	6.39693
056604102002	0566041020	0566041	四川省	资阳市	69	2	1	1	2	0	3	2	2	2	1	2	2	1	2	1	3	2	23	23	2	2	1	1	2	2	2	2	2	2	2			0	2	1	10.3333	3	18	1	3	600	1	2020	6.39693
056604104002	0566041040	0566041	四川省	资阳市	78	3	0	2	2	0	3	2	2	2	1	2	2	2	1	1	5	2	23	23	2	2	0	2	1	2	2	2	2	2	2			0	1	1	6.66667	4	21	2	3	5000	1	2020	8.51719
056604106001	0566041060	0566041	四川省	资阳市	71	3	0	2	2	0	3	2	2	2	1	2	2	2	1	1	5	2	24	24	3	2	1	1	2	2	2	2	2	2	2			0	2	1	19.3333	3	26	2	4	3184	1	2020	8.06589
056604107001	0566041070	0566041	四川省	资阳市	73	3	1	1	1	0	3	2	2	2	1	2	2	1	2	2	0	1	24	24	3	2	0	2	1	2	2	2	2	2	2			0	1	2	2	4	16	1	3	5100	1	2020	8.537
056604107002	0566041070	0566041	四川省	资阳市	66	2	0	1	2	0	3	2	2	2	1	2	2	1	1	1	4	2	24	24	3	2	0	2	1	2	2	2	2	2	2			0	1	1	4	4	36	2	3	5100	1	2020	8.537
056604110002	0566041100	0566041	四川省	资阳市	78	3	0	2	1	0	3	2	2	2	1	2	2	2	1	2	5	2	22	22	2	2	0	2	1	2	2	2	2	2	2			0	1	1	0	4	31	2	3	6200	1	2020	8.7323
056604112001	0566041120	0566041	四川省	资阳市	73	3	1	2	1	0	3	2	2	2	1	2	2	1	1	1	1	2	23	24	2	2	0	2	1	2	2	2	2	2	2			0	1	1	12.6667	3	23	2	2	2200	1	2020	7.69621
056604114001	0566041140	0566041	四川省	资阳市	65	2	1	1	1	0	3	2	2	2	1	2	2	1	2	1	2	2	24	24	3	2	0	2	1	2	2	2	2	2	2			0	1	1	4	4	19	1	3	8400	2	2020	9.03599
056604118002	0566041180	0566041	四川省	资阳市	67	2	1	1	2	0	3	2	2	2	1	2	2	2	1	2	1	2	24	24	3	2	3	1	3	2	2	2	2	2	2			0	2	1	18.6667	3	29	2	2	9100	1	2020	9.11603
056604120002	0566041200	0566041	四川省	资阳市	64	2	1	1	2	0	3	2	2	2	1	2	2	1	2	2	3	2	24	24	3	2	1	1	2	2	2	2	2	2	2			0	2	1	11.3333	3	16	1	3	102700	1	2020	11.5396
056604123001	0566041230	0566041	四川省	资阳市	64	2	1	1	1	0	3	2	2	2	1	2	2	1	2	2	2	2	20	17	1	1	0	2	4	1	1	1	2	2	2	2		1	1	2	10.6667	3	37	2	4	1200	2	2020	7.09008
056604126001	0566041260	0566041	四川省	资阳市	86	4	1	1	1	0	3	2	2	2	2	2	2	2	1	1	2	2	23	21	3	2	0	2	1	2	2	2	2	2	2			0	1	2	2.66667	4	19	1	3	22199	2	2020	10.0078
056604126002	0566041260	0566041	四川省	资阳市	79	3	0	1	1	0	3	2	2	2	1	2	2	2	1	1	6	2	22	22	1	2	0	2	1	2	2	2	2	2	2			0	1	1	1	4	11	1	4	22199	2	2020	10.0078
056604128001	0566041280	0566041	四川省	资阳市	77	3	1	2	1	0	3	2	2	2	1	2	2	1	2	1	2	2	24	24	2	2	0	2	1	2	2	2	2	2	2			0	1	1	3.33333	4	21	2	3	3600	1	2020	8.18869
056604129001	0566041290	0566041	四川省	资阳市	72	3	0	1	1	0	3	2	2	2	1	2	2	2	1	2	1	2	24	24	2	2	0	2	1	2	2	2	2	2	2			0	1	1	0.666667	4	13	1	2	8240	2	2020	9.01676
056604130002	0566041300	0566041	四川省	资阳市	82	4	0	2	1	0	3	2	2	2	1	2	2	1	1	1	3	2	24	24	3	2	0	2	1	2	2	2	2	2	2			0	1	1	0	4	16	1	4	18640	1	2020	9.83307
056604131001	0566041310	0566041	四川省	资阳市	77	3	1	2	2	0	3	2	2	2	1	2	2	2	2	2	2	2	24	21	3	2	1	1	2	2	2	2	2	2	2			0	2	2	5.66667	4	16	1	3	3920	2	2020	8.27385
056604134001	0566041340	0566041	四川省	资阳市	61	2	1	1	2	0	3	2	2	2	1	2	2	1	2	1	1	2	24	24	3	2	0	2	1	2	2	2	2	2	2			0	1	2	12.6667	3	21	2	4	3600	1	2020	8.18869
056604134002	0566041340	0566041	四川省	资阳市	62	2	0	1	1	0	3	2	2	2	1	2	2	1	1	2	5	2	24	22	3	1	2	1	5	1	2	2	2	2	2	1	1	1	2	1	16	3	32	2	3	3600	1	2020	8.18869
056604135002	0566041350	0566041	四川省	资阳市	69	2	0	2	1	0	3	2	2	2	1	2	2	1	1	2	4	2	20	22	3	2	0	2	1	2	2	2	2	2	2			0	1	1	14.6667	3	32	2	3	2600	2	2020	7.86327
056604136002	0566041360	0566041	四川省	资阳市	67	2	1	1	2	0	3	2	2	2	1	2	2	1	2	1	2	2	24	24	2	2	0	2	1	2	2	2	2	2	2			0	1	1	15.6667	3	10	1	4	18500	1	2020	9.82553
056604137001	0566041370	0566041	四川省	资阳市	69	2	1	1	1	0	3	2	2	2	1	2	2	1	2	1	1	2	24	21	3	2	0	2	1	2	2	2	2	2	2			0	1	1	10.3333	3	17	1	3	20580	1	2020	9.93207
056604137002	0566041370	0566041	四川省	资阳市	61	2	0	1	2	0	3	2	2	2	1	2	2	1	1	1	2	2	23	23	3	1	1	1	5	1	2	1	2	2	2	1	2	1	2	1	24	2	20	2	3	20580	1	2020	9.93207
056604138002	0566041380	0566041	四川省	资阳市	69	2	1	2	1	0	3	2	2	2	1	2	2	2	2	1	4	2	24	21	3	2	0	2	1	2	2	2	2	2	2			0	1	1	18.3333	3	15	1	3	5100	1	2020	8.537
056604201001	0566042010	0566042	四川省	资阳市	65	2	0	1	1	0	3	2	2	2	1	2	2	1	1	1	1	2	24	23	3	2	0	2	1	2	2	2	2	2	2			0	1	1	7.66667	4	19	1	4	6400	1	2020	8.76405
056604201002	0566042010	0566042	四川省	资阳市	66	2	1	1	1	0	3	2	2	2	1	2	2	1	2	2	0	1	24	22	3	2	0	2	1	2	2	2	2	2	2			0	1	1	0	4	19	1	3	6400	1	2020	8.76405
056604202001	0566042020	0566042	四川省	资阳市	77	3	1	1	2	1	3	1	2	2	2	2	2	1	2	1	8	2	18	22	1	2	0	2	1	2	2	2	2	2	2			0	1	2	2	4	4	1	3	52438	1	2020	10.8674
056604202002	0566042020	0566042	四川省	资阳市	63	2	0	1	1	0	3	2	2	2	1	2	2	1	1	1	5	2	24	24	3	2	0	2	1	2	2	2	2	2	2			0	1	1	17	3	26	2	4	52438	1	2020	10.8674
056604203001	0566042030	0566042	四川省	资阳市	78	3	0	1	1	0	3	2	2	2	1	2	2	1	1	2	0	1	24	24	3	2	0	2	1	2	2	2	2	2	2			0	1	1	17	3	13	1	3	4000	1	2020	8.29405
056604204002	0566042040	0566042	四川省	资阳市	60	2	0	2	1	0	3	2	2	2	1	2	2	1	1	1	2	2	24	24	3	2	1	1	2	2	2	2	2	2	2			0	2	1	12	3	35	2	3	1200	1	2020	7.09008
056604205002	0566042050	0566042	四川省	资阳市	74	3	0	2	1	0	3	2	2	2	1	2	2	2	1	2	3	2	24	22	3	2	1	1	2	2	2	2	2	2	2			0	2	1	12.6667	3	21	2	4	12200	1	2020	9.40919
056604206001	0566042060	0566042	四川省	资阳市	67	2	0	1	1	0	3	2	2	2	1	2	2	1	1	1	2	2	24	24	2	2	0	2	1	2	2	2	2	2	2			0	1	1	3.66667	4	21	2	3	9600	1	2020	9.16952
056604206002	0566042060	0566042	四川省	资阳市	71	3	1	1	1	0	3	2	2	2	1	2	2	1	2	1	3	2	24	24	3	2	1	1	2	2	2	2	2	2	2			0	2	1	10.6667	3	30	2	3	9600	1	2020	9.16952
056604207001	0566042070	0566042	四川省	资阳市	82	4	0	1	1	0	3	2	2	2	1	2	2	1	1	1	0	1	24	22	5	2	0	2	1	2	2	2	2	2	2			0	1	1	3	4	15	1	4	44700	1	2020	10.7077
056604207002	0566042070	0566042	四川省	资阳市	86	4	1	1	2	1	3	1	2	2	2	2	2	1	2	1	1	2	24	24	3	2	1	1	2	2	2	2	2	2	2			0	2	1	8.33333	4	10	1	4	44700	1	2020	10.7077
056604208001	0566042080	0566042	四川省	资阳市	78	3	1	1	2	0	3	2	2	2	1	2	2	1	2	1	1	2	24	24	4	2	0	2	1	2	2	2	2	2	2			0	1	1	14	3	20	2	3	11400	2	2020	9.34137
056604208002	0566042080	0566042	四川省	资阳市	73	3	0	1	1	0	3	2	2	2	1	2	2	1	1	1	2	2	24	24	3	2	0	2	1	2	2	2	2	2	2			0	1	1	12.6667	3	24	2	4	11400	2	2020	9.34137
056604209001	0566042090	0566042	四川省	资阳市	64	2	0	2	1	0	3	2	2	2	1	2	2	1	1	1	1	2	23	24	3	2	0	2	1	2	2	2	2	2	2			0	1	1	10.3333	3	29	2	2	4200	1	2020	8.34284
056604211001	0566042110	0566042	四川省	资阳市	63	2	0	1	1	0	3	2	2	2	1	2	2	1	1	1	1	2	24	24	5	2	0	2	1	2	2	2	2	2	2			0	1	1	2	4	15	1	4	9844	1	2020	9.19462
056604211002	0566042110	0566042	四川省	资阳市	65	2	1	1	1	0	3	2	2	2	1	2	2	1	2	1	4	2	24	24	3	2	0	2	1	2	2	2	2	2	2			0	1	1	11	3	13	1	4	9844	1	2020	9.19462
056604214001	0566042140	0566042	四川省	资阳市	71	3	0	1	1	0	3	2	2	2	1	2	2	2	1	2	2	2	23	24	3	2	0	2	1	2	2	2	2	2	2			0	1	1	5	4	29	2	3	6000	1	2020	8.69951
056604214002	0566042140	0566042	四川省	资阳市	69	2	1	1	1	0	3	2	2	2	1	2	2	2	2	2	1	2	24	24	3	2	0	2	1	2	2	2	2	2	2			0	1	1	14.3333	3	16	1	3	6000	1	2020	8.69951
056604216002	0566042160	0566042	四川省	资阳市	65	2	1	1	1	0	3	2	2	2	1	2	2	1	2	2	1	2	24	24	5	2	0	2	1	2	2	2	2	2	2			0	1	2	7	4	10	1	4	63560	1	2020	11.0597
056604217001	0566042170	0566042	四川省	资阳市	64	2	1	1	1	0	3	2	2	2	1	2	2	1	2	1	5	2	21	18	2	2	1	1	2	2	2	2	2	2	2			0	2	1	1	4	26	2	4	43200	1	2020	10.6736
056604218001	0566042180	0566042	四川省	资阳市	71	3	1	1	2	0	3	2	2	2	1	2	2	1	1	1	6	2	18	21	2	2	0	2	1	2	2	2	2	2	2			0	1	1	14.6667	3	26	2	3	17300	1	2020	9.75846
056604218002	0566042180	0566042	四川省	资阳市	69	2	0	1	1	0	3	2	2	2	1	2	2	1	1	1	1	2	24	24	3	2	0	2	1	2	2	2	2	2	2			0	1	1	11.6667	3	25	2	4	17300	1	2020	9.75846
056604219001	0566042190	0566042	四川省	资阳市	85	4	0	2	1	0	3	2	2	2	1	2	2	2	1	1	2	2	21	6	2	2	0	2	1	2	2	2	2	2	2			0	1	2	0	4	24	2	3	1200	1	2020	7.09008
056604220001	0566042200	0566042	四川省	资阳市	64	2	1	1	1	0	3	2	2	2	1	2	2	1	2	2	1	2	23	24	5	2	0	2	1	2	2	2	2	2	2			0	1	1	13.6667	3	13	1	4	3600	1	2020	8.18869
056604222001	0566042220	0566042	四川省	资阳市	67	2	0	2	2	0	3	2	2	2	1	2	2	1	1	1	2	2	24	23	3	2	1	1	2	2	2	2	2	2	2			0	2	1	13.6667	3	10	1	4	850	1	2020	6.74524
056604230001	0566042300	0566042	四川省	资阳市	72	3	1	1	2	0	3	2	2	2	1	2	2	1	2	2	3	2	24	24	2	2	1	1	2	2	2	2	2	2	2			0	2	1	20	3	18	1	3	6160	2	2020	8.72583
056604230002	0566042300	0566042	四川省	资阳市	71	3	0	1	1	0	3	2	2	2	1	2	2	1	1	1	4	2	19	22	3	2	0	2	1	2	2	2	2	2	2			0	1	1	13	3	15	1	5	6160	2	2020	8.72583
056604231001	0566042310	0566042	四川省	资阳市	77	3	0	2	1	0	3	2	2	2	1	2	2	2	1	1	3	2	24	24	3	2	0	2	1	2	2	2	2	2	2			0	1	1	0	4	20	2	3	2600	1	2020	7.86327
056604301002	0566043010	0566043	四川省	资阳市	68	2	1	2	1	0	3	2	2	2	1	2	2	1	2	1	1	2	24	24	1	2	0	2	1	2	2	2	2	2	2			0	1	1	0	4	0	1	3	15900	1	2020	9.67407
056604303001	0566043030	0566043	四川省	资阳市	66	2	0	1	1	1	3	2	2	1	2	2	2	1	1	1	0	1	24	24	4	2	2	1	3	2	2	2	2	2	2			0	2	1	10	3	10	1	4	34200	1	2020	10.44
056604303002	0566043030	0566043	四川省	资阳市	74	3	1	1	1	1	3	2	2	1	2	2	2	1	2	1	1	2	24	24	3	2	1	1	2	2	2	2	2	2	2			0	2	1	8.66667	4	14	1	4	34200	1	2020	10.44
056604304002	0566043040	0566043	四川省	资阳市	67	2	1	2	1	0	3	2	2	2	1	2	2	1	1	2	4	2	24	24	3	1	0	2	4	1	1	1	2	2	2	1	1	1	1	1	14.3333	3	19	1	3	10744	1	2020	9.2821
056604310001	0566043100	0566043	四川省	资阳市	66	2	1	1	2	1	3	2	2	1	2	2	2	1	1	1	5	2	24	24	3	2	1	1	2	2	2	2	2	2	2			0	2	1	19	3	14	1	3	13362	1	2020	9.50017
056604310002	0566043100	0566043	四川省	资阳市	65	2	0	1	1	0	3	2	2	2	1	2	2	1	1	1	7	2	21	24	3	2	0	2	1	2	2	2	2	2	2			0	1	1	14.6667	3	22	2	3	13362	1	2020	9.50017
056604313002	0566043130	0566043	四川省	资阳市	72	3	0	2	1	0	3	2	2	2	1	2	2	2	1	2	0	1	24	24	5	2	1	1	2	2	2	2	2	2	2			0	2	1	7.66667	4	21	2	4	1699	1	2020	7.4378
056604315001	0566043150	0566043	四川省	资阳市	76	3	0	2	1	1	3	2	2	1	2	2	2	1	1	1	4	2	23	23	2	2	2	1	3	2	2	2	2	2	2			0	2	1	11.3333	3	23	2	3	23640	1	2020	10.0707
056604320002	0566043200	0566043	四川省	资阳市	69	2	1	1	1	1	3	2	1	2	2	2	2	1	2	2	3	2	21	21	3	2	0	2	1	2	2	2	2	2	2			0	1	1	13.3333	3	29	2	4	31199	1	2020	10.3481
056604321001	0566043210	0566043	四川省	资阳市	70	3	1	1	2	0	3	2	1	2	2	2	2	1	2	1	2	2	24	24	3	2	0	2	1	2	2	2	2	2	2			0	1	1	15.6667	3	26	2	3	31400	1	2020	10.3546
056604321002	0566043210	0566043	四川省	资阳市	65	2	0	1	2	0	3	2	1	2	2	2	2	1	1	1	4	2	24	24	3	2	1	1	2	2	2	2	2	2	2			0	2	1	7.66667	4	31	2	4	31400	1	2020	10.3546
056604322001	0566043220	0566043	四川省	资阳市	79	3	1	2	2	0	3	2	2	2	1	2	2	2	1	1	1	2	24	24	4	2	0	2	1	2	2	2	2	2	2			0	1	1	14	3	10	1	4	960	1	2020	6.86693
056604326001	0566043260	0566043	四川省	资阳市	76	3	0	1	1	0	3	2	2	2	1	2	2	1	1	1	1	2	24	24	3	2	0	2	1	2	2	2	2	2	2			0	1	1	5.66667	4	15	1	4	3180	1	2020	8.06464
056604326002	0566043260	0566043	四川省	资阳市	78	3	1	1	1	0	3	2	2	2	1	2	2	1	2	2	2	2	24	21	3	2	0	2	1	2	2	2	2	2	2			0	1	1	2	4	14	1	4	3180	1	2020	8.06464
056604329001	0566043290	0566043	四川省	资阳市	60	2	1	1	2	1	3	2	2	1	2	2	2	1	2	2	1	2	24	24	3	2	1	1	2	2	2	2	2	2	2			0	2	1	14.3333	3	14	1	3	52200	1	2020	10.8628
056604331001	0566043310	0566043	四川省	资阳市	68	2	0	1	1	0	3	2	2	2	1	2	2	2	1	1	5	2	24	24	4	2	0	2	1	2	2	2	2	2	2			0	1	1	11	3	12	1	3	3200	2	2020	8.07091
056604331002	0566043310	0566043	四川省	资阳市	65	2	1	1	1	0	3	2	2	2	1	2	2	2	2	1	6	2	23	24	3	2	0	2	1	2	2	2	2	2	2			0	1	1	17	3	18	1	3	3200	2	2020	8.07091
056604334002	0566043340	0566043	四川省	资阳市	84	4	0	2	1	0	3	2	2	2	1	2	2	1	1	1	5	2	22	18	3	2	1	1	2	2	2	2	2	2	2			0	2	1	2	4	19	1	3	16200	1	2020	9.69277
056604339001	0566043390	0566043	四川省	资阳市	64	2	1	1	1	0	3	2	2	2	1	2	2	1	2	2	1	2	24	24	3	2	3	1	3	2	2	2	2	2	2			0	2	1	13.6667	3	12	1	3	27700	1	2020	10.2292
057457101001	0574571010	0574571	四川省	内江市	63	2	0	1	1	0	3	2	2	2	1	2	2	2	1	1	4	2	24	24	2	2	1	1	2	2	2	2	2	2	2			0	2	2	6	4	24	2	4	5100	1	2020	8.537
057457101002	0574571010	0574571	四川省	内江市	65	2	1	1	1	0	3	2	2	2	1	2	2	2	2	2	6	2	24	24	3	2	0	2	1	2	2	2	2	2	2			0	1	1	3	4	21	2	4	5100	1	2020	8.537
057457102001	0574571020	0574571	四川省	内江市	74	3	0	2	1	0	3	2	2	2	1	2	2	2	1	1	3	2	19	18	2	2	1	1	2	2	2	2	2	2	2			0	2	1	7.33333	4	27	2	4	300300	1	2020	12.6125
057457104001	0574571040	0574571	四川省	内江市	68	2	0	1	1	0	3	2	2	2	1	2	2	1	1	1	1	2	24	20	3	2	0	2	1	2	2	2	2	2	2			0	1	1	16	3	30	2	4	100	1	2020	4.60517
057457104002	0574571040	0574571	四川省	内江市	69	2	1	1	1	0	3	2	2	2	1	2	2	1	2	1	5	2	23	20	3	2	1	1	2	2	2	2	2	2	2			0	2	1	9	4	33	2	3	100	1	2020	4.60517
057457105001	0574571050	0574571	四川省	内江市	63	2	0	1	1	0	3	2	2	2	1	2	2	1	1	1	2	2	24	24	3	2	0	2	1	2	2	2	2	2	2			0	1	1	13.3333	3	14	1	4	3200	1	2020	8.07091
057457105002	0574571050	0574571	四川省	内江市	63	2	1	1	2	0	3	2	2	2	1	2	2	1	2	2	1	2	24	24	3	2	1	1	2	2	2	2	2	2	2			0	2	1	15.3333	3	30	2	3	3200	1	2020	8.07091
057457107001	0574571070	0574571	四川省	内江市	63	2	0	1	2	1	3	2	1	2	2	2	2	1	1	1	1	2	24	24	5	2	0	2	1	2	2	2	2	2	2			0	1	1	12	3	23	2	4	32640	1	2020	10.3933
057457107002	0574571070	0574571	四川省	内江市	62	2	1	1	1	1	3	2	2	2	1	2	2	1	2	1	3	2	24	24	3	2	0	2	1	2	2	2	2	2	2			0	1	1	16.3333	3	13	1	4	32640	1	2020	10.3933
057457109001	0574571090	0574571	四川省	内江市	70	3	1	1	1	0	3	2	1	2	2	2	2	1	2	1	4	2	23	24	3	2	1	1	2	2	2	2	2	2	2			0	2	1	7.66667	4	25	2	3	5350	1	2020	8.58485
057457109002	0574571090	0574571	四川省	内江市	63	2	0	2	1	0	3	2	2	2	2	2	2	1	1	2	1	2	22	24	5	2	0	2	1	2	2	2	2	2	2			0	1	1	1	4	3	1	3	5350	1	2020	8.58485
057457111001	0574571110	0574571	四川省	内江市	60	2	0	1	2	0	3	2	2	2	1	2	2	1	1	1	3	2	24	24	3	2	1	1	2	2	2	2	2	2	2			0	2	1	4	4	14	1	3	4400	1	2020	8.38936
057457111002	0574571110	0574571	四川省	内江市	66	2	1	1	2	0	3	2	2	2	1	2	2	1	2	1	3	2	24	24	3	2	0	2	1	2	2	2	2	2	2			0	1	1	3	4	16	1	3	4400	1	2020	8.38936
057457114001	0574571140	0574571	四川省	内江市	81	4	0	1	1	1	3	2	2	2	1	2	2	2	1	1	4	2	24	24	2	2	0	2	1	2	2	2	2	2	2			0	1	1	3	4	14	1	4	12300	1	2020	9.41735
057457114002	0574571140	0574571	四川省	内江市	83	4	1	1	2	1	3	2	2	2	1	2	2	1	2	2	6	2	24	24	3	2	1	1	2	2	2	2	2	2	2			0	2	1	12.6667	3	26	2	3	12300	1	2020	9.41735
057457117001	0574571170	0574571	四川省	内江市	76	3	1	1	2	0	3	2	2	2	1	2	2	2	2	1	3	2	24	12	3	2	0	2	1	2	2	2	2	2	2			0	1	2	1	4	24	2	5	14400	1	2020	9.57498
057457117002	0574571170	0574571	四川省	内江市	69	2	0	1	1	0	3	2	2	2	1	2	2	2	1	1	5	2	24	24	3	2	0	2	1	2	2	2	2	2	2			0	1	1	6	4	8	1	3	14400	1	2020	9.57498
057457118001	0574571180	0574571	四川省	内江市	75	3	0	2	2	0	3	2	2	2	1	2	2	1	1	1	1	2	24	23	3	2	0	2	1	2	2	2	2	2	2			0	1	1	14.3333	3	14	1	3	90980	1	2020	11.4184
057457119001	0574571190	0574571	四川省	内江市	77	3	0	2	2	1	3	2	2	1	2	2	2	1	1	2	1	2	24	24	4	2	2	1	3	2	2	2	2	2	2			0	2	1	20	3	11	1	4	24300	1	2020	10.0982
057457120001	0574571200	0574571	四川省	内江市	68	2	0	1	1	0	3	2	2	2	1	2	2	2	1	1	1	2	24	24	2	2	0	2	1	2	2	2	2	2	2			0	1	1	1	4	19	1	4	7100	1	2020	8.86785
057457120002	0574571200	0574571	四川省	内江市	76	3	1	1	2	0	3	2	2	2	1	2	2	2	2	1	1	2	24	24	5	2	0	2	1	2	2	2	2	2	2			0	1	2	16	3	11	1	4	7100	1	2020	8.86785
057457122002	0574571220	0574571	四川省	内江市	63	2	0	1	1	0	3	2	2	2	1	2	2	2	1	1	2	2	23	24	3	2	2	1	3	2	2	2	2	2	2			0	2	1	16	3	24	2	3	29999	1	2020	10.3089
057457123002	0574571230	0574571	四川省	内江市	70	3	1	1	2	0	3	2	2	2	1	2	2	2	1	2	5	2	21	22	3	2	1	1	2	2	2	2	2	2	2			0	2	1	15.6667	3	22	2	3	9999	1	2020	9.21024
057457128001	0574571280	0574571	四川省	内江市	63	2	0	1	2	1	3	2	2	2	1	2	2	1	1	2	4	2	24	23	3	1	1	1	5	1	2	2	2	2	2	1	2	1	2	1	11.6667	3	21	2	3	34800	1	2020	10.4574
057457128002	0574571280	0574571	四川省	内江市	62	2	1	1	2	0	3	2	2	2	1	2	2	2	2	2	4	2	24	24	3	2	1	1	2	2	2	2	2	2	2			0	2	1	16	3	14	1	4	34800	1	2020	10.4574
057457202001	0574572020	0574572	四川省	内江市	83	4	1	2	1	0	3	2	2	2	1	2	2	2	2	1	1	2	24	24	3	2	0	2	1	2	2	2	2	2	2			0	1	2	2	4	18	1	3	600	1	2020	6.39693
057457203001	0574572030	0574572	四川省	内江市	67	2	0	1	1	1	3	2	2	2	1	2	2	1	1	1	5	2	23	24	4	2	0	2	1	2	2	2	2	2	2			0	1	1	16.3333	3	22	2	4	119500	1	2020	11.6911
057457203002	0574572030	0574572	四川省	内江市	68	2	1	1	2	0	3	2	2	2	1	2	2	2	2	2	2	2	24	24	3	2	2	1	3	2	2	2	2	2	2			0	2	1	21.3333	2	17	1	4	119500	1	2020	11.6911
057457205001	0574572050	0574572	四川省	内江市	76	3	0	2	1	0	3	2	2	2	1	2	2	1	2	2	3	2	23	24	3	2	0	2	1	2	2	2	2	2	2			0	1	1	10.6667	3	20	2	3	4800	1	2020	8.47637
057457206002	0574572060	0574572	四川省	内江市	83	4	1	2	1	0	3	2	2	2	1	2	2	2	2	1	2	2	23	20	3	2	0	2	1	2	2	2	2	2	2			0	1	1	1	4	16	1	4	1597	1	2020	7.37588
057457208001	0574572080	0574572	四川省	内江市	71	3	1	1	2	0	3	2	2	2	1	2	2	1	2	1	7	2	21	21	1	2	0	2	1	2	2	2	2	2	2			0	1	1	12.6667	3	28	2	2	3800	2	2020	8.24276
057457208002	0574572080	0574572	四川省	内江市	65	2	0	1	1	0	3	2	2	2	1	2	2	2	1	1	2	2	24	24	3	2	0	2	1	2	2	2	2	2	2			0	1	1	6	4	27	2	2	3800	2	2020	8.24276
057457209001	0574572090	0574572	四川省	内江市	60	2	1	1	2	0	3	2	2	2	1	2	2	2	2	1	4	2	24	24	3	2	0	2	1	2	2	2	2	2	2			0	1	2	14.3333	3	20	2	2	1060	1	2020	6.96602
057457212001	0574572120	0574572	四川省	内江市	80	4	0	1	2	0	3	2	2	2	1	2	2	1	1	1	4	2	24	24	2	2	1	1	2	2	2	2	2	2	2			0	2	1	18	3	24	2	3	36200	1	2020	10.4968
057457212002	0574572120	0574572	四川省	内江市	77	3	1	1	4	0	3	2	2	2	1	2	2	1	2	1	6	2	20	18	2	2	0	2	1	2	2	2	2	2	2			0	1	1	12.6667	3	34	2	4	36200	1	2020	10.4968
057457215001	0574572150	0574572	四川省	内江市	60	2	1	1	2	0	3	2	2	2	1	2	2	1	2	1	0	1	24	24	3	2	1	1	2	2	2	2	2	2	2			0	2	1	3	4	21	2	3	15850	1	2020	9.67093
057457215002	0574572150	0574572	四川省	内江市	60	2	0	1	1	0	3	2	2	2	1	2	2	1	1	1	4	2	22	24	3	2	1	1	2	2	2	2	2	2	2			0	2	1	14.6667	3	17	1	4	15850	1	2020	9.67093
057457217001	0574572170	0574572	四川省	内江市	74	3	1	1	1	0	3	2	2	2	1	2	2	2	2	2	1	2	24	24	2	2	1	1	2	2	2	2	2	2	2			0	2	1	0	4	25	2	4	11200	1	2020	9.32367
057457217002	0574572170	0574572	四川省	内江市	74	3	0	1	2	0	3	2	2	2	1	2	2	2	1	1	3	2	24	24	2	2	0	2	1	2	2	2	2	2	2			0	1	2	8.66667	4	25	2	4	11200	1	2020	9.32367
057457218001	0574572180	0574572	四川省	内江市	74	3	0	1	2	0	3	2	2	2	1	2	2	2	1	2	9	2	24	24	4	2	0	2	1	2	2	2	2	2	2			0	1	1	15.3333	3	24	2	4	6100	1	2020	8.71604
057457218002	0574572180	0574572	四川省	内江市	77	3	1	1	2	0	3	2	2	2	1	2	2	2	1	2	3	2	20	22	3	2	0	2	1	2	2	2	2	2	2			0	1	1	21	2	25	2	4	6100	1	2020	8.71604
057457219002	0574572190	0574572	四川省	内江市	71	3	0	1	1	0	3	2	2	2	1	2	2	2	1	1	5	2	23	23	2	2	1	1	2	2	2	2	2	2	2			0	2	1	1	4	0	1	3	5000	1	2020	8.51719
057457220001	0574572200	0574572	四川省	内江市	64	2	0	1	1	0	3	2	2	2	1	2	2	2	1	1	2	2	24	24	3	2	0	2	1	2	2	2	2	2	2			0	1	1	9	4	16	1	2	9950	1	2020	9.20533
057457220002	0574572200	0574572	四川省	内江市	67	2	1	1	2	0	3	2	2	2	1	2	2	2	2	2	8	2	24	24	2	2	1	1	2	2	2	2	2	2	2			0	2	1	17	3	26	2	3	9950	1	2020	9.20533
057457222001	0574572220	0574572	四川省	内江市	71	3	0	2	2	0	3	2	2	2	1	2	2	2	1	1	7	2	23	17	1	2	2	1	3	2	2	2	2	2	2			0	2	1	23.6667	2	19	1	3	300	1	2020	5.70378
057457224001	0574572240	0574572	四川省	内江市	73	3	0	1	1	0	3	2	2	2	1	2	2	1	1	1	6	2	24	15	2	2	0	2	1	2	2	2	2	2	2			0	1	2	0	4	14	1	4	4449	1	2020	8.40043
057457224002	0574572240	0574572	四川省	内江市	78	3	1	1	1	0	3	2	2	2	1	2	2	1	2	1	2	2	24	24	2	2	0	2	1	2	2	2	2	2	2			0	1	1	0	4	16	1	3	4449	1	2020	8.40043
057457226001	0574572260	0574572	四川省	内江市	65	2	1	1	1	0	3	2	2	2	1	2	2	2	2	1	0	1	24	22	3	2	1	1	2	2	2	2	2	2	2			0	2	1	2	4	19	1	4	25200	1	2020	10.1346
057457226002	0574572260	0574572	四川省	内江市	68	2	0	1	1	0	3	2	2	2	1	2	2	1	1	2	4	2	24	22	1	2	0	2	1	2	2	2	2	2	2			0	1	1	5.66667	4	21	2	5	25200	1	2020	10.1346
057457301001	0574573010	0574573	四川省	内江市	65	2	0	2	1	0	3	2	1	2	2	2	2	2	1	1	5	2	24	24	3	2	0	2	1	2	2	2	2	2	2			0	1	1	5	4	17	1	3	1600	2	2020	7.37776
057457302002	0574573020	0574573	四川省	内江市	64	2	1	1	1	0	3	2	2	2	2	2	1	1	1	2	1	2	24	24	3	2	0	2	1	2	2	2	2	2	2			0	1	1	11	3	19	1	3	3200	1	2020	8.07091
057457303001	0574573030	0574573	四川省	内江市	66	2	0	1	2	0	3	2	2	2	1	2	2	1	1	1	11	2	24	24	3	2	0	2	1	2	2	2	2	2	2			0	1	1	15.3333	3	31	2	4	36200	1	2020	10.4968
057457303002	0574573030	0574573	四川省	内江市	68	2	1	1	2	0	3	2	2	2	1	2	2	2	2	1	4	2	24	24	3	1	1	1	5	1	1	1	2	2	2	1	1	1	2	1	18	3	15	1	3	36200	1	2020	10.4968
057457304001	0574573040	0574573	四川省	内江市	63	2	0	1	1	0	3	2	2	2	1	2	2	2	1	1	5	2	24	23	1	2	0	2	1	2	2	2	2	2	2			0	1	1	12.3333	3	23	2	4	13100	1	2020	9.48037
057457304002	0574573040	0574573	四川省	内江市	66	2	1	1	1	0	3	2	2	2	1	2	2	2	2	1	2	2	24	24	3	2	2	1	3	2	2	2	2	2	2			0	2	1	17.3333	3	17	1	4	13100	1	2020	9.48037
057457305001	0574573050	0574573	四川省	内江市	60	2	1	1	2	0	3	2	2	2	1	2	2	1	1	2	3	2	22	21	2	2	2	1	3	2	2	2	2	2	2			0	2	1	17.3333	3	29	2	4	1296	1	2020	7.16704
057457307001	0574573070	0574573	四川省	内江市	73	3	1	1	2	0	3	2	2	2	1	2	2	2	2	2	5	2	24	24	2	2	0	2	1	2	2	2	2	2	2			0	1	1	11	3	22	2	4	63900	1	2020	11.0651
057457307002	0574573070	0574573	四川省	内江市	70	3	0	1	1	0	3	2	2	2	1	2	2	2	2	2	6	2	13	11	1	2	0	2	1	2	2	2	2	2	2			0	1	1	3.33333	4	36	2	3	63900	1	2020	11.0651
057457308001	0574573080	0574573	四川省	内江市	80	4	0	2	1	0	3	2	2	2	1	2	2	2	1	1	2	2	23	24	4	2	0	2	1	2	2	2	2	2	2			0	1	1	12.6667	3	24	2	3	70300	1	2020	11.1605
057457309001	0574573090	0574573	四川省	内江市	76	3	1	1	2	0	3	2	1	2	2	2	2	1	2	1	2	2	22	22	3	2	0	2	1	2	2	2	2	2	2			0	1	1	7.33333	4	15	1	3	12200	1	2020	9.40919
057457309002	0574573090	0574573	四川省	内江市	69	2	0	1	1	0	3	2	1	2	2	2	2	1	1	1	6	2	24	24	3	2	0	2	1	2	2	2	2	2	2			0	1	1	14.6667	3	22	2	3	12200	1	2020	9.40919
057457310002	0574573100	0574573	四川省	内江市	71	3	0	2	1	0	3	2	2	2	1	2	2	1	1	1	3	2	23	22	2	2	0	2	1	2	2	2	2	2	2			0	1	1	0	4	20	2	3	999	1	2020	6.90675
057457312001	0574573120	0574573	四川省	内江市	66	2	0	1	1	0	3	2	2	2	1	2	2	2	1	1	5	2	23	24	4	2	0	2	1	2	2	2	2	2	2			0	1	1	5.33333	4	8	1	5	11900	1	2020	9.38429
057457315001	0574573150	0574573	四川省	内江市	74	3	0	2	1	0	3	2	2	2	1	2	2	2	1	1	3	2	24	21	3	2	1	1	2	2	2	2	2	2	2			0	2	1	1	4	9	1	4	1800	1	2020	7.49554
057457318001	0574573180	0574573	四川省	内江市	62	2	1	1	1	0	3	2	2	2	1	2	2	1	2	2	1	2	24	24	3	1	1	1	5	2	1	1	2	2	1	2		0	2	1	16.6667	3	22	2	4	7400	1	2020	8.90924
057457318002	0574573180	0574573	四川省	内江市	62	2	0	1	1	0	3	2	2	2	1	2	2	1	1	2	1	2	24	23	3	2	0	2	1	2	2	2	2	2	2			0	1	1	7.33333	4	25	2	4	7400	1	2020	8.90924
057457321001	0574573210	0574573	四川省	内江市	60	2	1	1	1	0	3	2	2	2	1	2	2	1	1	1	3	2	24	24	3	2	0	2	1	2	2	2	2	2	2			0	1	1	7	4	31	2	2	0	1	2020
057457322001	0574573220	0574573	四川省	内江市	75	3	0	2	1	0	3	2	2	2	2	2	2	2	1	2	1	2	24	24	3	2	0	2	1	2	2	2	2	2	2			0	1	1	5.33333	4	16	1	4	6200	1	2020	8.7323
057457324001	0574573240	0574573	四川省	内江市	67	2	1	1	1	0	3	2	2	2	1	2	2	2	2	1	6	2	21	18	2	2	0	2	1	2	2	2	2	2	2			0	1	2	3	4	28	2	4	15400	1	2020	9.64212
057457324002	0574573240	0574573	四川省	内江市	69	2	0	1	1	0	3	2	2	2	1	2	2	2	1	2	4	2	24	21	3	2	0	2	1	2	2	2	2	2	2			0	1	1	13.3333	3	23	2	4	15400	1	2020	9.64212
057457326102	0574573261	0574573	四川省	内江市	93	4	1	2	1	0	3	2	2	2	1	2	2	1	2	1	3	2	24	21	2	2	0	2	1	2	2	2	2	2	2			0	1	1	0	4	10	1	2	1500	2	2020	7.31322
057457328002	0574573280	0574573	四川省	内江市	67	2	0	2	1	0	3	2	2	2	1	2	2	1	1	1	6	2	24	24	3	2	0	2	1	2	2	2	2	2	2			0	1	1	13	3	20	2	3	6660	1	2020	8.80387
057457329002	0574573290	0574573	四川省	内江市	80	4	0	2	1	0	3	2	2	2	1	2	2	2	1	1	5	2	23	24	2	2	0	2	1	2	2	2	2	2	2			0	1	1	1	4	22	2	3	3399	1	2020	8.13124
057457331001	0574573310	0574573	四川省	内江市	71	3	0	1	1	0	3	2	1	2	2	2	2	1	1	2	2	2	22	21	2	2	0	2	1	2	2	2	2	2	2			0	1	1	7	4	27	2	3	5900	1	2020	8.68271
057457331002	0574573310	0574573	四川省	内江市	75	3	1	1	1	0	3	2	1	2	2	2	2	1	2	1	2	2	23	22	2	2	0	2	1	2	2	2	2	2	2			0	1	1	5	4	9	1	3	5900	1	2020	8.68271
057457333001	0574573330	0574573	四川省	内江市	75	3	1	1	2	0	3	2	2	2	1	2	2	2	2	1	8	2	21	19	3	2	0	2	1	2	2	2	2	2	2			0	1	1	11.3333	3	19	1	3	32400	1	2020	10.3859
057457333002	0574573330	0574573	四川省	内江市	69	2	0	1	1	0	3	2	2	2	2	2	2	1	1	1	5	2	24	24	3	2	0	2	1	2	2	2	2	2	2			0	1	2	0	4	15	1	4	32400	1	2020	10.3859
057457334001	0574573340	0574573	四川省	内江市	77	3	0	2	1	0	3	2	2	2	1	2	2	1	1	1	5	2	24	17	4	2	0	2	1	2	2	2	2	2	2			0	1	2	1	4	17	1	4	12200	1	2020	9.40919
057457335001	0574573350	0574573	四川省	内江市	77	3	0	2	1	0	3	2	2	2	2	2	2	1	1	1	1	2	24	24	3	2	0	2	1	2	2	2	2	2	2			0	1	1	2	4	5	1	4	7300	1	2020	8.89563
057457338001	0574573380	0574573	四川省	内江市	75	3	0	2	1	0	3	2	2	2	2	2	2	2	1	2	0	1	24	24	3	2	0	2	1	2	2	2	2	2	2			0	1	2	0	4	18	1	4	3600	1	2020	8.18869
057457341002	0574573410	0574573	四川省	内江市	62	2	0	1	1	0	3	2	2	2	1	2	2	1	1	1	3	2	24	24	3	2	1	1	2	2	2	2	2	2	2			0	2	1	16.6667	3	21	2	3	10840	1	2020	9.291
057457343002	0574573430	0574573	四川省	内江市	64	2	0	2	1	0	3	2	2	2	1	2	2	1	1	1	5	2	22	22	3	2	1	1	2	2	2	2	2	2	2			0	2	1	6.66667	4	29	2	4	9700	1	2020	9.17988
057633105001	0576331050	0576331	四川省	甘孜藏族自治州	68	2	0	2	1	0	3	2	2	2	1	2	2	1	1	1	4	2	24	24	3	2	0	2	1	2	2	2	2	2	2			0	1	2	0	4	14	1	4	4600	1	2020	8.43381
057633111001	0576331110	0576331	四川省	甘孜藏族自治州	67	2	1	1	1	0	3	1	2	2	2	2	2	1	1	1	6	2	24	24	3	2	0	2	1	2	2	2	2	2	2			0	1	2	11.6667	3	15	1	4	41400	1	2020	10.631
057633117001	0576331170	0576331	四川省	甘孜藏族自治州	69	2	0	1	1	0	3	2	2	2	1	2	2	1	1	1	4	2	24	24	3	2	0	2	1	2	2	2	2	2	2			0	1	2	14.3333	3	19	1	4	19700	1	2020	9.88837
057633117002	0576331170	0576331	四川省	甘孜藏族自治州	70	3	1	1	1	0	3	2	1	2	2	2	2	1	1	1	5	2	24	24	3	2	0	2	1	2	2	2	2	2	2			0	1	2	17	3	19	1	4	19700	1	2020	9.88837
057633129001	0576331290	0576331	四川省	甘孜藏族自治州	69	2	0	1	1	0	3	2	2	2	1	2	2	1	1	1	5	2	23	24	3	2	0	2	1	2	2	2	2	2	2			0	1	2	3	4	18	1	4	20000	1	2020	9.90349
057633129002	0576331290	0576331	四川省	甘孜藏族自治州	70	3	1	1	1	0	3	2	1	2	2	2	2	1	1	1	3	2	24	24	4	2	0	2	1	2	2	2	2	2	2			0	1	2	12.6667	3	15	1	4	20000	1	2020	9.90349
057633204001	0576332040	0576332	四川省	甘孜藏族自治州	63	2	0	2	1	0	3	2	2	2	1	2	2	1	1	1	6	2	24	23	3	2	1	1	2	2	2	2	2	2	2			0	2	1	10.6667	3	23	2	5	6400	1	2020	8.76405
057633208001	0576332080	0576332	四川省	甘孜藏族自治州	66	2	0	2	1	0	3	2	2	2	1	2	2	1	1	1	3	2	21	23	2	2	0	2	1	2	2	2	2	2	2			0	1	2	11.3333	3	20	2	3	1300	1	2020	7.17012
057633209001	0576332090	0576332	四川省	甘孜藏族自治州	72	3	0	2	1	0	3	2	2	2	2	2	2	1	1	1	7	2	21	8	1	2	0	2	1	2	2	2	2	2	2			0	1	2	0	4	20	2	3	3100	1	2020	8.03916
057633212001	0576332120	0576332	四川省	甘孜藏族自治州	73	3	1	1	1	0	3	2	2	2	1	2	2	1	2	1	8	2	24	21	1	2	1	1	2	2	2	2	2	2	2			0	2	1	3.66667	4	34	2	1	2000	1	2020	7.6009
057633212002	0576332120	0576332	四川省	甘孜藏族自治州	63	2	0	1	1	0	3	2	2	2	1	2	2	1	1	1	3	2	15	15	2	2	0	2	1	2	2	2	2	2	2			0	1	1	15	3	32	2	2	2000	1	2020	7.6009
057633222001	0576332220	0576332	四川省	甘孜藏族自治州	64	2	1	1	1	0	3	2	2	2	2	2	2	1	2	1	8	2	24	24	2	2	1	1	2	2	2	2	2	2	2			0	2	1	10.6667	3	17	1	4	5500	1	2020	8.6125
057633227001	0576332270	0576332	四川省	甘孜藏族自治州	77	3	0	1	1	0	3	2	2	2	2	2	2	1	1	1	4	2	20	13	1	2	0	2	1	2	2	2	2	2	2			0	1	2	19.3333	3	30	2	5	1600	1	2020	7.37776
057633229001	0576332290	0576332	四川省	甘孜藏族自治州	76	3	1	1	1	0	3	2	2	2	2	2	2	1	1	1	5	2	24	24	2	2	1	1	2	2	2	2	2	2	2			0	2	1	15	3	16	1	5	17520	1	2020	9.7711
057633229002	0576332290	0576332	四川省	甘孜藏族自治州	70	3	0	1	1	0	3	2	2	2	2	2	2	1	1	1	5	2	23	24	2	2	1	1	2	2	2	2	2	2	2			0	2	1	17.6667	3	14	1	5	17520	1	2020	9.7711
057633230001	0576332300	0576332	四川省	甘孜藏族自治州	79	3	0	2	1	0	3	2	2	2	1	2	2	1	1	1	4	2	12	15	1	2	0	2	1	2	2	2	2	2	2			0	1	2	12.3333	3	24	2	4	1400	1	2020	7.24423
057633231001	0576332310	0576332	四川省	甘孜藏族自治州	64	2	0	2	1	0	3	2	2	2	1	2	2	1	1	1	6	2	24	24	3	2	0	2	1	2	2	2	2	2	2			0	1	2	10	3	19	1	3	2000	1	2020	7.6009
057633232001	0576332320	0576332	四川省	甘孜藏族自治州	81	4	1	1	1	0	3	2	2	2	2	2	2	1	1	1	2	2	22	9	2	2	0	2	1	2	2	2	2	2	2			0	1	2	2	4	11	1	5	3300	1	2020	8.10168
057633232002	0576332320	0576332	四川省	甘孜藏族自治州	82	4	0	1	1	0	3	2	2	2	2	2	2	2	1	1	5	2	22	8	2	2	1	1	2	2	2	2	2	2	2			0	2	1	14	3	25	2	4	3300	1	2020	8.10168
057633239001	0576332390	0576332	四川省	甘孜藏族自治州	78	3	1	2	1	0	3	2	2	2	2	2	2	1	2	1	3	2	20	9	1	2	0	2	1	2	2	2	2	2	2			0	1	2	1	4	17	1	4	31900	1	2020	10.3704
057633240001	0576332400	0576332	四川省	甘孜藏族自治州	60	2	1	1	1	0	3	2	2	2	1	2	2	1	1	1	5	2	24	24	3	2	1	1	2	2	2	2	2	2	2			0	2	1	18	3	14	1	4	1300	1	2020	7.17012
057633301002	0576333010	0576333	四川省	甘孜藏族自治州	74	3	1	2	1	0	3	2	2	2	1	2	2	1	2	1	3	2	24	24	4	2	0	2	1	2	2	2	2	2	2			0	1	2	0	4	17	1	5	1200	1	2020	7.09008
057633303001	0576333030	0576333	四川省	甘孜藏族自治州	68	2	0	2	1	0	3	2	2	2	1	2	2	1	1	1	7	2	24	24	3	2	0	2	1	2	2	2	2	2	2			0	1	2	7.33333	4	21	2	3	2000	1	2020	7.6009
057633306001	0576333060	0576333	四川省	甘孜藏族自治州	67	2	1	2	1	0	3	2	2	2	1	2	2	1	1	1	2	2	24	24	3	2	0	2	1	2	2	2	2	2	2			0	1	2	2.33333	4	18	1	5	1500	1	2020	7.31322
057633309002	0576333090	0576333	四川省	甘孜藏族自治州	76	3	1	2	1	0	3	2	2	2	1	2	2	1	2	1	5	2	24	24	4	2	0	2	1	2	2	2	2	2	2			0	1	1	16	3	18	1	5	3100	1	2020	8.03916
057633310002	0576333100	0576333	四川省	甘孜藏族自治州	65	2	0	1	1	0	3	2	2	2	1	2	2	1	1	1	4	2	24	24	4	2	0	2	1	2	2	2	2	2	2			0	1	1	18	3	19	1	5	26800	1	2020	10.1962
057633310003	0576333100	0576333	四川省	甘孜藏族自治州	70	3	1	1	1	0	3	2	2	2	1	2	2	1	1	1	1	2	24	24	4	2	1	1	2	2	2	2	2	2	2			0	2	1	18.6667	3	11	1	5	26800	1	2020	10.1962
057633312001	0576333120	0576333	四川省	甘孜藏族自治州	60	2	0	2	1	0	3	2	2	2	1	2	2	1	1	1	8	2	24	24	3	2	1	1	2	2	2	2	2	2	2			0	2	2	11.6667	3	17	1	4	2200	1	2020	7.69621
057633313002	0576333130	0576333	四川省	甘孜藏族自治州	61	2	1	1	1	0	3	2	2	2	1	2	2	1	2	1	3	2	24	24	3	2	0	2	1	2	2	2	2	2	2			0	1	1	15.3333	3	17	1	4	24900	1	2020	10.1226
057633314001	0576333140	0576333	四川省	甘孜藏族自治州	65	2	1	1	3	0	3	2	2	2	1	2	2	1	1	1	3	2	24	24	3	2	0	2	1	2	2	2	2	2	2			0	1	1	15.3333	3	16	1	5	2100	1	2020	7.64969
057633314002	0576333140	0576333	四川省	甘孜藏族自治州	70	3	0	1	1	1	3	2	2	2	1	2	2	1	1	1	5	2	24	24	3	2	0	2	1	2	2	2	2	2	2			0	1	2	10	3	17	1	5	2100	1	2020	7.64969
057633315001	0576333150	0576333	四川省	甘孜藏族自治州	63	2	1	1	1	0	3	2	2	2	1	2	2	1	2	1	6	2	24	24	3	1	0	2	4	1	2	1	2	2	2	1	2	1	1	1	3	4	23	2	4	41800	1	2020	10.6407
057633315002	0576333150	0576333	四川省	甘孜藏族自治州	67	2	0	1	1	0	3	2	2	2	1	2	2	1	1	1	5	2	24	24	2	1	0	2	4	2	2	2	2	2	1	2		0	1	2	2	4	27	2	3	41800	1	2020	10.6407
057633318001	0576333180	0576333	四川省	甘孜藏族自治州	72	3	0	2	1	0	3	2	2	2	1	2	2	1	1	1	6	2	24	24	4	2	0	2	1	2	2	2	2	2	2			0	1	2	1	4	18	1	5	41200	1	2020	10.6262
057633321001	0576333210	0576333	四川省	甘孜藏族自治州	65	2	0	2	1	0	3	2	2	2	1	2	2	1	1	1	3	2	24	24	1	1	0	2	4	2	2	2	2	2	1	2		0	1	2	18	3	17	1	4	1800	1	2020	7.49554
057633322001	0576333220	0576333	四川省	甘孜藏族自治州	83	4	0	2	1	0	3	2	2	2	1	2	2	1	1	1	2	2	9	11	3	2	0	2	1	2	2	2	2	2	2			0	1	2	5	4	22	2	5	3600	1	2020	8.18869
058202106001	0582021060	0582021	四川省	绵阳市	62	2	1	1	3	1	3	1	2	2	2	2	2	1	1	1	0	1	24	24	3	1	5	1	5	2	1	2	1	2	1	1	1	1	2	1	22	2	10	1	3	67900	1	2020	11.1258
058202106002	0582021060	0582021	四川省	绵阳市	67	2	0	1	2	0	3	2	2	1	2	2	2	1	1	1	4	2	24	24	3	2	1	1	2	2	2	2	2	2	2			0	2	1	21.3333	2	12	1	4	67900	1	2020	11.1258
058202107001	0582021070	0582021	四川省	绵阳市	61	2	0	1	2	1	3	2	1	2	2	2	2	1	1	1	2	2	24	24	3	2	0	2	1	2	2	2	2	2	2			0	1	1	11.3333	3	19	1	4	26660	1	2020	10.1909
058202107002	0582021070	0582021	四川省	绵阳市	60	2	1	1	1	1	3	2	2	2	2	2	2	1	2	1	5	2	24	24	2	2	0	2	1	2	2	2	2	2	2			0	1	1	5	4	23	2	3	26660	1	2020	10.1909
058202113001	0582021130	0582021	四川省	绵阳市	62	2	1	1	2	1	3	2	2	1	2	2	2	1	1	1	5	2	24	24	2	2	1	1	2	2	2	2	2	2	2			0	2	1	20	3	20	2	5	13600	1	2020	9.51783
058202119002	0582021190	0582021	四川省	绵阳市	63	2	1	1	2	1	3	2	1	2	2	2	2	1	2	2	5	2	24	24	2	1	2	1	5	1	1	1	1	2	2	1	1	1	2	1	18.6667	3	13	1	4	89840	1	2020	11.4058
058202121001	0582021210	0582021	四川省	绵阳市	76	3	0	1	1	0	3	2	1	2	2	2	2	1	1	1	1	2	24	24	3	2	0	2	1	2	2	2	2	2	2			0	1	1	12	3	15	1	4	38260	1	2020	10.5522
058202126001	0582021260	0582021	四川省	绵阳市	74	3	1	1	2	0	3	2	2	2	2	1	2	1	2	2	1	2	24	24	3	2	4	1	3	2	2	2	2	2	2			0	2	1	21.3333	2	10	1	4	70460	1	2020	11.1628
058202201001	0582022010	0582022	四川省	绵阳市	72	3	1	1	2	0	3	2	2	2	1	2	2	2	2	2	3	2	23	24	1	2	1	1	2	2	2	2	2	2	2			0	2	1	14.3333	3	23	2	3	11190	1	2020	9.32278
058202201002	0582022010	0582022	四川省	绵阳市	67	2	0	1	1	1	3	2	2	2	1	2	2	1	1	1	8	2	20	21	2	2	1	1	2	2	2	2	2	2	2			0	2	1	12	3	32	2	2	11190	1	2020	9.32278
058202204001	0582022040	0582022	四川省	绵阳市	68	2	1	1	1	1	3	2	2	2	1	2	2	1	1	2	2	2	24	22	4	2	0	2	1	2	2	2	2	2	2			0	1	1	16.3333	3	13	1	4	29439	1	2020	10.2901
058202204002	0582022040	0582022	四川省	绵阳市	66	2	0	1	1	1	3	2	1	2	2	2	2	1	1	1	2	2	24	24	3	2	1	1	2	2	2	2	2	2	2			0	2	1	17.3333	3	15	1	4	29439	1	2020	10.2901
058202206001	0582022060	0582022	四川省	绵阳市	62	2	1	1	3	0	3	2	2	2	2	2	1	1	2	1	1	2	24	24	3	1	0	2	4	1	1	1	2	2	2	1	2	1	1	1	15	3	11	1	2	122160	1	2020	11.7131
058202207001	0582022070	0582022	四川省	绵阳市	71	3	0	1	1	0	3	2	1	2	2	2	2	1	1	1	2	2	24	24	1	2	1	1	2	2	2	2	2	2	2			0	2	1	4	4	16	1	4	36300	1	2020	10.4996
058202207002	0582022070	0582022	四川省	绵阳市	76	3	1	1	1	0	3	2	1	2	2	2	2	1	2	1	4	2	24	24	3	2	1	1	2	2	2	2	2	2	2			0	2	1	5	4	22	2	4	36300	1	2020	10.4996
058202208001	0582022080	0582022	四川省	绵阳市	63	2	1	1	1	0	3	2	2	2	1	2	2	1	2	1	2	2	24	24	4	2	1	1	2	2	2	2	2	2	2			0	2	1	15	3	17	1	4	23160	1	2020	10.0502
058202208002	0582022080	0582022	四川省	绵阳市	62	2	0	1	1	0	3	2	2	2	1	2	2	1	1	2	1	2	24	24	3	2	2	1	3	2	2	2	2	2	2			0	2	1	11.3333	3	12	1	4	23160	1	2020	10.0502
058202210001	0582022100	0582022	四川省	绵阳市	69	2	1	1	1	1	3	2	2	2	1	2	2	1	2	2	1	2	24	24	3	2	0	2	1	2	2	2	2	2	2			0	1	1	19.3333	3	14	1	3	0	1	2020
058202210002	0582022100	0582022	四川省	绵阳市	68	2	0	1	1	1	3	2	2	2	1	2	2	1	1	1	2	2	24	22	3	2	1	1	2	2	2	2	2	2	2			0	2	1	10.6667	3	18	1	3	0	1	2020
058202211001	0582022110	0582022	四川省	绵阳市	76	3	1	1	1	0	3	2	2	2	1	2	2	1	2	1	3	2	24	16	3	2	0	2	1	2	2	2	2	2	2			0	1	1	7	4	18	1	3	78000	1	2020	11.2645
058202211002	0582022110	0582022	四川省	绵阳市	71	3	0	1	2	0	3	2	2	2	1	2	2	1	1	2	0	1	24	24	5	2	0	2	1	2	2	2	2	2	2			0	1	1	17	3	12	1	4	78000	1	2020	11.2645
058202213002	0582022130	0582022	四川省	绵阳市	65	2	1	1	1	0	3	2	2	2	1	2	2	1	2	2	3	2	24	24	3	1	1	1	5	2	1	1	2	2	2	2		0	2	1	14.3333	3	17	1	4	18840	1	2020	9.84374
058202214001	0582022140	0582022	四川省	绵阳市	64	2	1	1	1	1	3	2	1	2	2	2	2	1	1	2	1	2	24	24	4	2	1	1	2	2	2	2	2	2	2			0	2	1	14	3	12	1	4	48480	1	2020	10.7889
058202214002	0582022140	0582022	四川省	绵阳市	63	2	0	1	1	1	3	2	1	2	2	2	2	1	1	1	3	2	22	23	2	2	2	1	3	2	2	2	2	2	2			0	2	1	13.3333	3	33	2	4	48480	1	2020	10.7889
058202215001	0582022150	0582022	四川省	绵阳市	80	4	1	2	1	0	3	2	2	2	1	2	2	1	2	1	7	2	22	23	3	2	1	1	2	2	2	2	2	2	2			0	2	1	10	3	37	2	5	4400	1	2020	8.38936
058202217001	0582022170	0582022	四川省	绵阳市	66	2	1	1	2	1	3	2	1	2	2	2	2	1	1	2	1	2	24	24	3	2	0	2	1	2	2	2	2	2	2			0	1	1	18	3	27	2	4	21600	2	2020	9.98045
058202217002	0582022170	0582022	四川省	绵阳市	61	2	0	1	1	1	3	2	1	2	2	2	2	1	1	1	0	1	24	24	3	2	0	2	1	2	2	2	2	2	2			0	1	1	14.6667	3	25	2	3	21600	2	2020	9.98045
058202221001	0582022210	0582022	四川省	绵阳市	80	4	0	2	1	0	3	2	2	2	2	2	2	2	1	1	5	2	23	24	3	2	0	2	1	2	2	2	2	2	2			0	1	1	1	4	17	1	4	94480	1	2020	11.4561
058202223001	0582022230	0582022	四川省	绵阳市	61	2	0	1	1	0	3	2	2	2	1	2	2	1	1	1	1	2	24	24	3	2	2	1	3	2	2	2	2	2	2			0	2	1	21.3333	2	11	1	3	21230	1	2020	9.96317
058202223002	0582022230	0582022	四川省	绵阳市	64	2	1	1	1	0	3	2	2	2	1	2	2	1	1	2	3	2	22	24	2	2	0	2	1	2	2	2	2	2	2			0	1	1	20	3	14	1	3	21230	1	2020	9.96317
058202301001	0582023010	0582023	四川省	绵阳市	65	2	0	2	1	0	3	2	1	2	2	2	2	1	1	2	2	2	24	24	2	2	0	2	1	2	2	2	2	2	2			0	1	1	0	4	20	2	2	8400	1	2020	9.03599
058202304001	0582023040	0582023	四川省	绵阳市	72	3	1	1	2	0	3	2	2	2	1	2	2	1	1	2	8	2	20	23	3	2	0	2	1	2	2	2	2	2	2			0	1	1	12.3333	3	30	2	3	5320	1	2020	8.57923
058202304002	0582023040	0582023	四川省	绵阳市	72	3	0	1	1	0	3	2	2	2	1	2	2	1	1	1	4	2	22	22	4	2	0	2	1	2	2	2	2	2	2			0	1	1	8.66667	4	22	2	4	5320	1	2020	8.57923
058202305001	0582023050	0582023	四川省	绵阳市	62	2	0	1	2	0	3	2	2	2	1	2	2	1	1	1	5	2	24	24	2	2	1	1	2	2	2	2	2	2	2			0	2	1	14	3	17	1	4	3420	1	2020	8.1374
058202305002	0582023050	0582023	四川省	绵阳市	63	2	1	1	1	0	3	2	2	2	1	2	2	1	2	2	3	2	24	24	3	2	3	1	3	2	2	2	2	2	2			0	2	1	18.3333	3	10	1	4	3420	1	2020	8.1374
058202308001	0582023080	0582023	四川省	绵阳市	68	2	0	1	1	0	3	2	2	2	1	2	2	1	1	1	3	2	24	24	3	2	1	1	2	2	2	2	2	2	2			0	2	1	17.6667	3	13	1	4	5300	1	2020	8.57546
058202308002	0582023080	0582023	四川省	绵阳市	70	3	1	1	1	0	3	2	2	2	1	2	2	1	1	2	3	2	23	24	3	2	1	1	2	2	2	2	2	2	2			0	2	1	19.3333	3	20	2	4	5300	1	2020	8.57546
058202311002	0582023110	0582023	四川省	绵阳市	78	3	0	2	1	0	3	2	2	2	1	2	2	1	1	1	4	2	24	24	3	1	1	1	5	1	1	1	2	2	2	1	2	1	2	1	16.6667	3	21	2	4	2100	1	2020	7.64969
058202315001	0582023150	0582023	四川省	绵阳市	66	2	1	2	1	0	3	2	2	2	1	2	2	1	2	2	3	2	24	24	3	2	0	2	1	2	2	2	2	2	2			0	1	1	2	4	14	1	4	42460	1	2020	10.6563
058202317001	0582023170	0582023	四川省	绵阳市	79	3	1	2	1	0	3	2	2	2	1	2	2	1	2	1	2	2	24	22	4	2	1	1	2	2	2	2	2	2	2			0	2	1	8.33333	4	16	1	4	2200	1	2020	7.69621
058202320001	0582023200	0582023	四川省	绵阳市	77	3	0	1	1	0	3	2	2	2	1	2	2	1	1	1	3	2	24	24	3	2	2	1	3	2	2	2	2	2	2			0	2	1	14.3333	3	18	1	4	15800	1	2020	9.66777
058202320002	0582023200	0582023	四川省	绵阳市	77	3	1	1	1	0	3	2	2	2	1	2	2	2	2	2	2	2	24	24	3	2	1	1	2	2	2	2	2	2	2			0	2	1	13.6667	3	17	1	3	15800	1	2020	9.66777
058202321001	0582023210	0582023	四川省	绵阳市	80	4	0	2	1	0	3	2	2	2	1	2	2	1	1	1	1	2	24	22	3	2	0	2	1	2	2	2	2	2	2			0	1	1	4.66667	4	23	2	3	2800	1	2020	7.93737
058202322001	0582023220	0582023	四川省	绵阳市	69	2	0	1	1	0	3	2	2	2	1	2	2	1	1	1	2	2	24	24	3	2	1	1	2	2	2	2	2	2	2			0	2	1	19	3	17	1	3	8720	1	2020	9.07337
058202323002	0582023230	0582023	四川省	绵阳市	82	4	0	2	1	0	3	2	2	2	1	2	2	1	1	1	1	2	12	12	1	2	0	2	1	2	2	2	2	2	2			0	1	2	13	3	26	2	4	26100	1	2020	10.1697
058202325002	0582023250	0582023	四川省	绵阳市	75	3	0	2	1	0	3	2	2	2	1	2	2	1	1	2	4	2	22	24	3	2	2	1	3	2	2	2	2	2	2			0	2	1	19	3	15	1	3	4406	1	2020	8.39072
058202329001	0582023290	0582023	四川省	绵阳市	73	3	0	2	2	0	3	2	2	2	1	2	2	1	1	1	6	2	21	20	2	2	2	1	3	2	2	2	2	2	2			0	2	1	21	2	26	2	3	52200	1	2020	10.8628
058202330001	0582023300	0582023	四川省	绵阳市	61	2	0	1	1	0	3	2	2	2	1	2	2	1	1	1	2	2	24	24	3	2	2	1	3	2	2	2	2	2	2			0	2	1	14.6667	3	22	2	3	34590	1	2020	10.4513
058202330002	0582023300	0582023	四川省	绵阳市	62	2	1	1	1	0	3	2	2	2	1	2	2	1	2	1	2	2	24	24	3	2	0	2	1	2	2	2	2	2	2			0	1	1	13.3333	3	14	1	3	34590	1	2020	10.4513
058659102001	0586591020	0586591	四川省	眉山市	75	3	0	1	1	0	3	2	1	2	2	2	2	1	1	1	3	2	24	24	5	2	2	1	3	2	2	2	2	2	2			0	2	1	7	4	28	2	4	6948	1	2020	8.84621
058659102002	0586591020	0586591	四川省	眉山市	76	3	1	1	1	0	3	2	1	2	2	2	2	1	2	1	3	2	23	18	1	2	0	2	1	2	2	2	2	2	2			0	1	1	8	4	22	2	2	6948	1	2020	8.84621
058659106002	0586591060	0586591	四川省	眉山市	61	2	1	1	2	0	3	2	1	2	2	2	2	1	2	1	3	2	24	24	3	1	0	2	4	1	1	1	2	2	2	1	1	1	1	1	17	3	21	2	4	32600	1	2020	10.3921
058659107001	0586591070	0586591	四川省	眉山市	68	2	1	1	2	0	3	2	1	2	2	2	2	1	2	2	2	2	24	24	3	2	0	2	1	2	2	2	2	2	2			0	1	1	17.6667	3	13	1	4	4536	1	2020	8.4198
058659107002	0586591070	0586591	四川省	眉山市	69	2	0	1	1	0	3	2	1	2	2	2	2	1	1	1	1	2	24	24	4	2	0	2	1	2	2	2	2	2	2			0	1	1	11	3	14	1	4	4536	1	2020	8.4198
058659108002	0586591080	0586591	四川省	眉山市	81	4	1	2	1	0	3	2	1	2	2	2	2	1	2	1	1	2	24	18	2	2	2	1	3	2	2	2	2	2	2			0	2	1	20	3	20	2	4	19700	1	2020	9.88837
058659109001	0586591090	0586591	四川省	眉山市	72	3	1	1	1	0	3	2	1	2	2	2	2	1	2	2	3	2	24	24	3	2	1	1	2	2	2	2	2	2	2			0	2	1	14	3	27	2	4	5440	1	2020	8.60153
058659109002	0586591090	0586591	四川省	眉山市	62	2	0	1	1	0	3	2	1	2	2	2	2	1	1	2	3	2	23	23	3	1	1	1	5	1	2	1	2	2	2	1	2	1	2	1	11.3333	3	29	2	4	5440	1	2020	8.60153
058659110001	0586591100	0586591	四川省	眉山市	64	2	1	1	2	1	3	2	1	2	2	2	2	1	2	1	2	2	24	24	4	2	1	1	2	2	2	2	2	2	2			0	2	1	16.3333	3	14	1	4	31200	1	2020	10.3482
058659110002	0586591100	0586591	四川省	眉山市	66	2	0	1	1	0	3	2	1	2	2	2	2	1	1	1	3	2	24	24	2	2	0	2	1	2	2	2	2	2	2			0	1	2	9	4	13	1	4	31200	1	2020	10.3482
058659111002	0586591110	0586591	四川省	眉山市	70	3	1	1	1	1	3	2	2	2	2	2	1	1	2	1	3	2	20	17	3	2	1	1	2	2	2	2	2	2	2			0	2	1	1	4	20	2	1	39800	1	2020	10.5916
058659112001	0586591120	0586591	四川省	眉山市	66	2	1	1	1	0	3	2	2	2	1	2	2	1	2	2	0	1	24	24	3	1	0	2	4	2	1	1	2	2	2	2		0	1	1	10.3333	3	16	1	3	47600	1	2020	10.7706
058659112002	0586591120	0586591	四川省	眉山市	66	2	0	1	1	0	3	2	1	2	2	2	2	1	1	1	0	1	24	21	3	2	1	1	2	2	2	2	2	2	2			0	2	1	6	4	16	1	3	47600	1	2020	10.7706
058659115001	0586591150	0586591	四川省	眉山市	63	2	1	1	1	0	3	2	1	2	2	2	2	1	2	2	0	1	24	21	3	2	0	2	1	2	2	2	2	2	2			0	1	1	6	4	16	1	3	28200	1	2020	10.2471
058659115002	0586591150	0586591	四川省	眉山市	62	2	0	1	1	0	3	2	1	2	2	2	2	1	1	1	6	2	23	23	3	2	1	1	2	2	2	2	2	2	2			0	2	1	10.6667	3	26	2	3	28200	1	2020	10.2471
058659116001	0586591160	0586591	四川省	眉山市	85	4	0	1	1	0	3	2	1	2	2	2	2	1	1	1	2	2	23	22	3	2	0	2	1	2	2	2	2	2	2			0	1	1	9	4	21	2	4	6200	1	2020	8.7323
058659116002	0586591160	0586591	四川省	眉山市	88	4	1	1	1	0	3	2	1	2	2	2	2	2	2	1	1	2	24	22	4	2	1	1	2	2	2	2	2	2	2			0	2	1	4.33333	4	14	1	4	6200	1	2020	8.7323
058659119001	0586591190	0586591	四川省	眉山市	60	2	0	1	2	0	3	2	2	2	2	2	1	1	1	1	5	2	23	24	2	2	1	1	2	2	2	2	2	2	2			0	2	1	16.6667	3	15	1	3	16200	1	2020	9.69277
058659119002	0586591190	0586591	四川省	眉山市	63	2	1	1	2	0	3	2	1	2	2	2	2	1	1	2	1	2	23	24	3	2	2	1	3	2	2	2	2	2	2			0	2	1	14.3333	3	13	1	4	16200	1	2020	9.69277
058659121001	0586591210	0586591	四川省	眉山市	76	3	0	1	1	0	3	2	1	2	2	2	2	1	1	1	0	1	24	24	4	2	2	1	3	2	2	2	2	2	2			0	2	1	8.66667	4	15	1	5	36300	1	2020	10.4996
058659121002	0586591210	0586591	四川省	眉山市	82	4	1	1	1	0	3	2	1	2	2	2	2	1	2	1	2	2	24	24	3	2	1	1	2	2	2	2	2	2	2			0	2	1	18	3	14	1	4	36300	1	2020	10.4996
058659123001	0586591230	0586591	四川省	眉山市	62	2	0	1	2	0	3	2	1	2	2	2	2	1	1	2	0	1	24	24	4	1	2	1	5	1	2	1	2	2	2	1	2	1	2	1	20	3	26	2	5	13700	1	2020	9.52515
058659125001	0586591250	0586591	四川省	眉山市	67	2	0	1	1	0	3	2	1	2	2	2	2	1	1	2	0	1	23	24	3	2	0	2	1	2	2	2	2	2	2			0	1	1	13.3333	3	21	2	3	27500	1	2020	10.2219
058659126001	0586591260	0586591	四川省	眉山市	74	3	0	1	2	1	3	2	1	2	2	2	2	1	2	2	0	1	24	24	3	2	1	1	2	2	2	2	2	2	2			0	2	1	16.6667	3	19	1	4	36600	1	2020	10.5078
058659127001	0586591270	0586591	四川省	眉山市	75	3	1	1	2	1	3	2	1	2	2	2	2	1	2	1	5	2	23	24	2	2	0	2	1	2	2	2	2	2	2			0	1	1	21.6667	2	25	2	3	29480	2	2020	10.2915
058659127002	0586591270	0586591	四川省	眉山市	68	2	0	1	1	0	3	2	1	2	2	2	2	1	1	1	3	2	21	19	3	2	0	2	1	2	2	2	2	2	2			0	1	1	6.66667	4	27	2	3	29480	2	2020	10.2915
058659128001	0586591280	0586591	四川省	眉山市	65	2	1	1	2	1	3	2	1	2	2	2	2	1	2	1	2	2	20	22	3	1	2	1	5	2	1	1	2	2	1	1	2	1	2	1	18.6667	3	19	1	2	66404	1	2020	11.1035
058659128002	0586591280	0586591	四川省	眉山市	64	2	0	1	1	1	3	2	1	2	2	2	2	1	1	2	4	2	22	24	3	2	0	2	1	2	2	2	2	2	2			0	1	1	16	3	19	1	4	66404	1	2020	11.1035
058659203002	0586592030	0586592	四川省	眉山市	76	3	1	2	3	1	3	1	2	2	2	2	2	1	2	1	2	2	22	7	2	2	1	1	2	2	2	2	2	2	2			0	2	1	6.33333	4	24	2	1	53600	2	2020	10.8893
058659206002	0586592060	0586592	四川省	眉山市	70	3	0	2	1	1	3	2	2	1	2	2	2	1	1	2	6	2	24	24	3	1	1	1	5	1	2	1	2	2	2	1	2	1	2	1	21	2	25	2	4	37966	1	2020	10.5444
058659207102	0586592071	0586592	四川省	眉山市	83	4	1	2	2	1	3	1	2	2	2	2	2	1	2	1	4	2	24	22	3	2	3	1	3	2	2	2	2	2	2			0	2	1	16.3333	3	20	2	3	57300	1	2020	10.9561
058659209002	0586592090	0586592	四川省	眉山市	68	2	1	1	2	1	3	2	1	2	2	2	2	1	2	2	4	2	24	22	3	2	1	1	2	2	2	2	2	2	2			0	2	1	15	3	19	1	4	41200	1	2020	10.6262
058659215002	0586592150	0586592	四川省	眉山市	78	3	0	1	2	0	3	2	2	1	2	2	2	1	1	1	4	2	24	22	3	2	1	1	2	2	2	2	2	2	2			0	2	1	5	4	20	2	3	60799	1	2020	11.0153
058659221002	0586592210	0586592	四川省	眉山市	70	3	1	1	2	1	3	2	2	2	2	1	2	1	2	1	0	1	24	24	3	2	2	1	3	2	2	2	2	2	2			0	2	1	17.3333	3	14	1	3	70025	1	2020	11.1566
058659302001	0586593020	0586593	四川省	眉山市	72	3	1	1	2	1	3	2	1	2	2	2	2	1	2	1	0	1	24	21	5	2	0	2	1	2	2	2	2	2	2			0	1	1	5.66667	4	14	1	4	9800	1	2020	9.19014
058659302002	0586593020	0586593	四川省	眉山市	72	3	0	1	1	0	3	2	1	2	2	2	2	1	1	1	2	2	22	23	3	2	1	1	2	2	2	2	2	2	2			0	2	1	5.66667	4	19	1	4	9800	1	2020	9.19014
058659303001	0586593030	0586593	四川省	眉山市	65	2	0	2	2	0	3	2	1	2	2	2	2	1	1	1	3	2	14	14	1	2	0	2	1	2	2	2	2	2	2			0	1	2	13.6667	3	34	2	3	30860	1	2020	10.3372
058659304001	0586593040	0586593	四川省	眉山市	68	2	1	1	1	0	3	2	1	2	2	2	2	1	2	1	3	2	23	24	4	2	0	2	1	2	2	2	2	2	2			0	1	1	8	4	19	1	3	4708	1	2020	8.45702
058659305001	0586593050	0586593	四川省	眉山市	62	2	0	1	1	0	3	2	1	2	2	2	2	1	1	1	0	1	24	24	4	1	0	2	4	1	2	2	2	2	2	1	2	1	1	1	14.3333	3	17	1	4	45692	1	2020	10.7297
058659305002	0586593050	0586593	四川省	眉山市	67	2	1	1	2	1	3	2	1	2	2	2	2	1	2	1	1	2	23	22	3	1	3	1	5	1	2	1	2	2	2	1	1	1	2	1	22.3333	2	14	1	3	45692	1	2020	10.7297
058659308001	0586593080	0586593	四川省	眉山市	76	3	0	2	1	0	3	2	1	2	2	2	2	1	1	1	0	1	24	20	4	2	0	2	1	2	2	2	2	2	2			0	1	1	3	4	13	1	4	18300	1	2020	9.81466
058659309002	0586593090	0586593	四川省	眉山市	67	2	0	1	1	0	3	2	1	2	2	2	2	1	1	1	8	2	21	17	1	2	0	2	1	2	2	2	2	2	2			0	1	1	11	3	21	2	4	13400	1	2020	9.50301
058659310001	0586593100	0586593	四川省	眉山市	64	2	0	1	1	0	3	2	1	2	2	2	2	1	1	1	2	2	24	24	2	2	0	2	1	2	2	2	2	2	2			0	1	1	14.6667	3	14	1	5	5720	1	2020	8.65172
058659311002	0586593110	0586593	四川省	眉山市	64	2	0	1	1	0	3	2	1	2	2	2	2	1	1	1	2	2	23	24	3	2	0	2	1	2	2	2	2	2	2			0	1	1	22	2	24	2	3	6396	1	2020	8.76343
058659314001	0586593140	0586593	四川省	眉山市	63	2	0	1	1	0	3	2	1	2	2	2	2	1	1	1	4	2	24	24	3	1	1	1	5	1	2	1	2	2	2	1	2	1	2	1	10.6667	3	21	2	4	15592	1	2020	9.65451
058659314002	0586593140	0586593	四川省	眉山市	65	2	1	1	2	0	3	2	1	2	2	2	2	1	2	1	6	2	23	20	1	1	0	2	4	2	2	1	2	2	2	2		0	1	1	19	3	28	2	3	15592	1	2020	9.65451
058659315001	0586593150	0586593	四川省	眉山市	72	3	1	1	2	1	3	2	1	2	2	2	2	1	2	2	3	2	24	24	3	2	1	1	2	2	2	2	2	2	2			0	2	1	17.3333	3	18	1	3	61157	1	2020	11.0212
058659317001	0586593170	0586593	四川省	眉山市	64	2	0	1	2	0	3	2	1	2	2	2	2	1	1	1	1	2	24	24	3	1	0	2	4	2	1	1	2	2	2	1	2	1	1	1	18.3333	3	19	1	4	15196	1	2020	9.62879
058659317002	0586593170	0586593	四川省	眉山市	65	2	1	1	2	0	3	2	1	2	2	2	2	1	2	1	6	2	24	24	3	2	0	2	1	2	2	2	2	2	2			0	1	1	21	2	18	1	3	15196	1	2020	9.62879
058659319001	0586593190	0586593	四川省	眉山市	67	2	0	1	1	0	3	2	1	2	2	2	2	1	1	1	2	2	24	24	2	2	2	1	3	2	2	2	2	2	2			0	2	1	18.6667	3	20	2	4	5900	1	2020	8.68271
058659319002	0586593190	0586593	四川省	眉山市	74	3	1	1	2	0	3	2	1	2	2	2	2	1	2	1	2	2	24	24	3	2	1	1	2	2	2	2	2	2	2			0	2	1	7.33333	4	13	1	3	5900	1	2020	8.68271
058659324001	0586593240	0586593	四川省	眉山市	75	3	1	1	2	0	3	2	1	2	2	2	2	1	2	1	0	1	24	24	5	2	0	2	1	2	2	2	2	2	2			0	1	1	16.6667	3	17	1	4	6500	1	2020	8.77956
058659324002	0586593240	0586593	四川省	眉山市	74	3	0	1	1	0	3	2	1	2	2	2	2	1	1	1	2	2	24	24	5	2	1	1	2	2	2	2	2	2	2			0	2	1	6	4	20	2	4	6500	1	2020	8.77956
058659325001	0586593250	0586593	四川省	眉山市	73	3	0	2	2	0	3	2	1	2	2	2	2	1	1	1	7	2	23	20	2	2	1	1	2	2	2	2	2	2	2			0	2	1	16.6667	3	29	2	3	21200	1	2020	9.96176
058659327001	0586593270	0586593	四川省	眉山市	74	3	1	1	1	0	3	2	1	2	2	2	2	1	2	1	7	2	23	24	3	2	0	2	1	2	2	2	2	2	2			0	1	1	6.66667	4	19	1	4	27520	1	2020	10.2227
058659327002	0586593270	0586593	四川省	眉山市	74	3	0	1	1	0	3	2	1	2	2	2	2	1	1	1	1	2	24	24	3	2	0	2	1	2	2	2	2	2	2			0	1	1	9	4	20	2	4	27520	1	2020	10.2227
058659331002	0586593310	0586593	四川省	眉山市	72	3	0	2	1	0	3	2	1	2	2	2	2	1	1	1	3	2	24	24	3	2	0	2	1	2	2	2	2	2	2			0	1	1	8.66667	4	25	2	4	9300	1	2020	9.13777
058659333001	0586593330	0586593	四川省	眉山市	70	3	0	1	1	0	3	2	1	2	2	2	2	1	1	1	2	2	22	18	2	2	1	1	2	2	2	2	2	2	2			0	2	1	11	3	12	1	3	10400	1	2020	9.24956
058659333002	0586593330	0586593	四川省	眉山市	74	3	1	1	2	0	3	2	1	2	2	2	2	1	1	1	2	2	24	24	3	2	2	1	3	2	2	2	2	2	2			0	2	1	12.3333	3	14	1	4	10400	1	2020	9.24956
058659334002	0586593340	0586593	四川省	眉山市	62	2	1	1	1	0	3	2	1	2	2	2	2	1	2	2	1	2	24	24	3	2	0	2	1	2	2	2	2	2	2			0	1	1	17.6667	3	29	2	4	5248	1	2020	8.5656
058659336002	0586593360	0586593	四川省	眉山市	65	2	0	2	1	0	3	2	1	2	2	2	2	1	1	2	6	2	24	24	5	2	0	2	1	2	2	2	2	2	2			0	1	1	17.3333	3	16	1	4	15000	1	2020	9.61581
060440101001	0604401010	0604401	河北省	保定市	64	2	0	2	1	0	1	2	2	2	1	2	2	1	1	1	3	2	21	23	2	2	2	1	3	2	2	2	2	2	2			0	2	1	12	3	24	2	3	200	1	2020	5.29832
060440102001	0604401020	0604401	河北省	保定市	80	4	1	1	2	0	1	2	2	2	1	2	2	1	2	2	1	2	23	24	3	2	1	1	2	2	2	2	2	2	2			0	2	2	16.3333	3	16	1	4	7840	1	2020	8.96699
060440102002	0604401020	0604401	河北省	保定市	82	4	0	1	1	0	1	2	2	2	1	2	2	1	1	1	1	2	21	17	2	2	0	2	1	2	2	2	2	2	2			0	1	1	10.6667	3	19	1	4	7840	1	2020	8.96699
060440103001	0604401030	0604401	河北省	保定市	68	2	0	1	1	0	1	2	2	2	1	2	2	1	1	2	4	2	23	23	3	2	0	2	1	2	2	2	2	2	2			0	1	2	17.6667	3	22	2	3	2496	1	2020	7.82244
060440103002	0604401030	0604401	河北省	保定市	67	2	1	1	2	0	1	2	2	2	1	2	2	1	2	2	0	1	24	24	3	2	0	2	1	2	2	2	2	2	2			0	1	1	19.3333	3	12	1	4	2496	1	2020	7.82244
060440105002	0604401050	0604401	河北省	保定市	60	2	1	1	2	0	1	2	2	2	1	2	2	1	2	2	4	2	24	24	3	1	0	2	4	2	2	1	2	2	2	1	2	1	1	1	22	2	14	1	4	14000	1	2020	9.54681
060440105003	0604401050	0604401	河北省	保定市	64	2	0	1	1	0	1	2	2	2	1	2	2	1	1	1	5	2	22	14	1	2	0	2	1	2	2	2	2	2	2			0	1	1	12.6667	3	28	2	4	14000	1	2020	9.54681
060440106002	0604401060	0604401	河北省	保定市	65	2	1	1	3	1	1	1	2	2	2	2	2	1	2	2	2	2	24	24	4	1	1	1	5	2	1	1	2	2	1	1	2	1	2	1	23.3333	2	13	1	1	48144	2	2020	10.782
060440108001	0604401080	0604401	河北省	保定市	61	2	1	1	2	0	1	2	2	2	1	2	2	1	2	2	5	2	23	24	3	2	0	2	1	2	2	2	2	2	2			0	1	1	10.3333	3	30	2	3	4256	2	2020	8.35608
060440108002	0604401080	0604401	河北省	保定市	63	2	0	1	3	0	1	2	2	2	1	2	2	1	1	1	1	2	24	24	4	1	0	2	4	1	1	1	2	2	2	1	1	1	1	1	25	2	14	1	3	4256	2	2020	8.35608
060440109001	0604401090	0604401	河北省	保定市	62	2	0	1	1	0	1	2	1	2	2	2	2	1	1	2	2	2	17	18	2	2	0	2	1	2	2	2	2	2	2			0	1	1	8.33333	4	33	2	3	2592	1	2020	7.86019
060440109002	0604401090	0604401	河北省	保定市	63	2	1	1	1	0	1	2	1	2	2	2	2	1	2	2	1	2	24	24	5	2	1	1	2	2	2	2	2	2	2			0	2	1	14	3	16	1	3	2592	1	2020	7.86019
060440110001	0604401100	0604401	河北省	保定市	63	2	1	1	3	0	1	2	2	2	1	2	2	1	1	2	3	2	24	24	2	2	0	2	1	2	2	2	2	2	2			0	1	1	14.6667	3	25	2	4	7400	2	2020	8.90924
060440110002	0604401100	0604401	河北省	保定市	60	2	0	1	1	0	1	2	2	2	1	2	2	1	1	2	3	2	24	22	4	2	1	1	2	2	2	2	2	2	2			0	2	1	6.66667	4	24	2	5	7400	1	2020	8.90924
060440111001	0604401110	0604401	河北省	保定市	73	3	1	1	2	0	1	2	2	2	1	2	2	1	2	2	1	2	24	24	2	2	0	2	1	2	2	2	2	2	2			0	1	2	17.3333	3	14	1	3	2592	1	2020	7.86019
060440111002	0604401110	0604401	河北省	保定市	69	2	0	1	2	0	1	2	2	2	1	2	2	1	1	1	4	2	23	24	2	2	1	1	2	2	2	2	2	2	2			0	2	1	15.3333	3	32	2	3	2592	1	2020	7.86019
060440114001	0604401140	0604401	河北省	保定市	60	2	1	1	2	0	1	2	2	2	1	2	2	1	2	2	1	2	24	24	3	1	1	1	5	2	2	1	2	2	2	2		0	2	1	23.6667	2	10	1	4	61296	1	2020	11.0235
060440114002	0604401140	0604401	河北省	保定市	62	2	0	1	2	0	1	2	2	2	1	2	2	1	1	1	2	2	24	23	2	1	0	2	4	2	1	1	2	2	2	1	2	1	1	2	16.3333	3	17	1	4	61296	1	2020	11.0235
060440116001	0604401160	0604401	河北省	保定市	74	3	0	2	1	0	1	2	2	2	1	2	2	1	1	1	6	2	20	14	1	2	0	2	1	2	2	2	2	2	2			0	1	2	14	3	31	2	3	1596	1	2020	7.37526
060440117001	0604401170	0604401	河北省	保定市	73	3	0	2	2	0	1	2	2	2	1	2	2	1	1	1	4	2	24	24	4	2	2	1	3	2	2	2	2	2	2			0	2	1	19.3333	3	31	2	3	3780	1	2020	8.23748
060440118001	0604401180	0604401	河北省	保定市	62	2	1	2	2	0	1	2	2	2	1	2	2	1	2	2	4	2	19	19	2	2	1	1	2	2	2	2	2	2	2			0	2	2	24	2	39	2	2	2100	1	2020	7.64969
060440119002	0604401190	0604401	河北省	保定市	61	2	1	1	1	0	1	2	2	2	1	2	2	1	2	2	2	2	24	24	4	2	0	2	1	2	2	2	2	2	2			0	1	1	8.33333	4	11	1	3	1752	1	2020	7.46851
060440120002	0604401200	0604401	河北省	保定市	60	2	0	2	1	0	1	2	1	2	2	2	2	1	1	1	0	1	24	24	3	2	0	2	1	2	2	2	2	2	2			0	1	1	11.3333	3	14	1	3	1296	1	2020	7.16704
060440122001	0604401220	0604401	河北省	保定市	72	3	1	1	2	0	1	2	2	2	1	2	2	1	2	1	0	1	24	24	3	2	1	1	2	2	2	2	2	2	2			0	2	1	21.3333	2	14	1	4	2296	1	2020	7.73892
060440125001	0604401250	0604401	河北省	保定市	71	3	0	1	2	0	1	2	2	2	1	2	2	1	1	1	8	2	17	9	1	2	0	2	1	2	2	2	2	2	2			0	1	2	11.6667	3	35	2	4	7900	2	2020	8.97462
060440125002	0604401250	0604401	河北省	保定市	70	3	1	1	2	0	1	2	2	2	1	2	2	1	2	2	4	2	24	24	2	2	0	2	1	2	2	2	2	2	2			0	1	2	1	4	20	2	3	7900	2	2020	8.97462
060440128001	0604401280	0604401	河北省	保定市	65	2	1	1	2	0	1	2	2	2	1	2	2	1	1	2	2	2	24	24	2	2	2	1	3	2	2	2	2	2	2			0	2	1	22.6667	2	16	1	3	3090	1	2020	8.03593
060440128002	0604401280	0604401	河北省	保定市	62	2	0	1	2	0	1	2	2	2	1	2	2	1	1	1	1	2	22	20	2	2	2	1	3	2	2	2	2	2	2			0	2	2	22.3333	2	23	2	4	3090	1	2020	8.03593
060440131001	0604401310	0604401	河北省	保定市	60	2	1	1	2	0	1	2	2	2	1	2	2	1	2	2	0	1	24	24	4	2	1	1	2	2	2	2	2	2	2			0	2	1	18	3	21	2	5	4199	1	2020	8.3426
060440131002	0604401310	0604401	河北省	保定市	63	2	0	1	2	0	1	2	2	2	1	2	2	1	1	1	1	2	24	22	5	2	2	1	3	2	2	2	2	2	2			0	2	2	6.33333	4	13	1	4	4199	1	2020	8.3426
060440133001	0604401330	0604401	河北省	保定市	66	2	0	2	2	0	1	2	2	2	1	2	2	1	1	1	3	2	23	24	2	2	0	2	1	2	2	2	2	2	2			0	1	1	15	3	25	2	4	1330	1	2020	7.19293
060440134001	0604401340	0604401	河北省	保定市	75	3	0	1	1	0	1	2	2	2	1	2	2	1	1	2	7	2	22	22	2	2	1	1	2	2	2	2	2	2	2			0	2	2	9	4	24	2	4	4396	1	2020	8.38845
060440134002	0604401340	0604401	河北省	保定市	84	4	1	1	1	0	1	2	2	2	1	2	2	1	2	2	0	1	24	21	5	2	1	1	2	2	2	2	2	2	2			0	2	1	3	4	25	2	4	4396	1	2020	8.38845
060440138001	0604401380	0604401	河北省	保定市	68	2	1	2	1	0	1	2	2	2	1	2	2	1	2	1	2	2	24	23	2	2	0	2	1	2	2	2	2	2	2			0	1	2	7	4	16	1	2	2196	1	2020	7.69439
060440201001	0604402010	0604402	河北省	保定市	66	2	1	1	2	0	1	2	2	2	1	2	2	1	2	2	4	2	24	24	2	2	0	2	1	2	2	2	2	2	2			0	1	2	18.3333	3	16	1	4	4092	1	2020	8.31679
060440201002	0604402010	0604402	河北省	保定市	62	2	0	1	1	0	1	2	2	2	1	2	2	1	1	2	5	2	24	21	2	2	0	2	1	2	2	2	2	2	2			0	1	2	14	3	26	2	4	4092	1	2020	8.31679
060440202002	0604402020	0604402	河北省	保定市	62	2	0	1	2	0	1	2	2	2	1	2	2	1	1	1	2	2	23	15	3	2	1	1	2	2	2	2	2	2	2			0	2	1	12.6667	3	22	2	3	5300	1	2020	8.57546
060440203001	0604402030	0604402	河北省	保定市	65	2	0	2	1	0	1	2	2	2	1	2	2	1	1	1	5	2	23	23	1	2	0	2	1	2	2	2	2	2	2			0	1	2	7.66667	4	36	2	3	2500	1	2020	7.82405
060440205001	0604402050	0604402	河北省	保定市	73	3	0	1	2	0	1	2	2	2	1	2	2	1	1	2	2	2	23	23	1	2	0	2	1	2	2	2	2	2	2			0	1	1	13.6667	3	20	2	4	46592	1	2020	10.7492
060440205002	0604402050	0604402	河北省	保定市	70	3	1	1	2	0	1	2	2	2	1	2	2	1	2	2	3	2	24	24	1	2	0	2	1	2	2	2	2	2	2			0	1	1	16.6667	3	10	1	4	46592	1	2020	10.7492
060440207001	0604402070	0604402	河北省	保定市	61	2	0	1	2	0	1	2	2	2	1	2	2	1	1	1	2	2	24	23	2	2	0	2	1	2	2	2	2	2	2			0	1	1	24.6667	2	23	2	3	3036	1	2020	8.0183
060440207002	0604402070	0604402	河北省	保定市	61	2	1	1	2	0	1	2	2	2	1	2	2	1	2	2	2	2	24	24	3	2	1	1	2	2	2	2	2	2	2			0	2	2	15.3333	3	26	2	3	3036	1	2020	8.0183
060440209001	0604402090	0604402	河北省	保定市	62	2	0	1	1	0	1	2	2	2	1	2	2	1	1	1	1	2	23	22	3	2	0	2	1	2	2	2	2	2	2			0	1	1	17	3	15	1	4	2592	1	2020	7.86019
060440209002	0604402090	0604402	河北省	保定市	62	2	1	1	3	0	1	2	2	2	1	2	2	1	2	2	0	1	24	24	5	1	0	2	4	2	1	1	2	2	2	1	1	1	1	1	20	3	15	1	4	2592	1	2020	7.86019
060440211001	0604402110	0604402	河北省	保定市	82	4	0	2	1	0	1	2	2	2	1	2	2	1	1	1	2	2	23	24	3	2	1	1	2	2	2	2	2	2	2			0	2	2	2	4	21	2	5	3700	1	2020	8.21609
060440215001	0604402150	0604402	河北省	保定市	63	2	1	1	2	0	1	2	2	2	1	2	2	1	2	1	1	2	24	24	3	2	0	2	1	2	2	2	2	2	2			0	1	2	17	3	15	1	4	2600	1	2020	7.86327
060440215002	0604402150	0604402	河北省	保定市	65	2	0	1	1	0	1	2	2	2	1	2	2	1	1	1	3	2	23	24	3	2	0	2	1	2	2	2	2	2	2			0	1	2	11.6667	3	26	2	4	2600	1	2020	7.86327
060440219001	0604402190	0604402	河北省	保定市	63	2	1	1	2	0	1	2	2	2	1	2	2	1	2	2	0	1	24	24	4	1	0	2	4	1	2	1	2	2	2	1	2	1	1	1	22	2	19	1	3	3312	1	2020	8.10531
060440219002	0604402190	0604402	河北省	保定市	65	2	0	1	1	0	1	2	2	2	1	2	2	1	1	1	5	2	18	12	2	2	1	1	2	2	2	2	2	2	2			0	2	2	16	3	22	2	4	3312	1	2020	8.10531
060440220001	0604402200	0604402	河北省	保定市	60	2	1	1	3	0	1	2	2	2	1	2	2	1	2	2	3	2	22	9	2	2	0	2	1	2	2	2	2	2	2			0	1	1	10.6667	3	17	1	4	3887	1	2020	8.26539
060440220002	0604402200	0604402	河北省	保定市	64	2	0	1	3	0	1	2	2	2	1	2	2	1	1	1	4	2	24	24	3	2	0	2	1	2	2	2	2	2	2			0	1	1	15.6667	3	17	1	3	3887	1	2020	8.26539
060440221001	0604402210	0604402	河北省	保定市	61	2	0	1	2	0	1	2	1	2	2	2	2	1	1	1	2	2	23	24	3	2	0	2	1	2	2	2	2	2	2			0	1	1	12.6667	3	16	1	4	2350	2	2020	7.76217
060440222001	0604402220	0604402	河北省	保定市	71	3	1	2	2	0	1	2	2	2	1	2	2	1	2	2	3	2	24	24	5	2	0	2	1	2	2	2	2	2	2			0	1	1	18	3	10	1	4	0	1	2020
060440223002	0604402230	0604402	河北省	保定市	68	2	1	1	2	0	1	2	2	2	1	2	2	1	2	1	1	2	24	23	2	2	0	2	1	2	2	2	2	2	2			0	1	1	12	3	18	1	4	3160	1	2020	8.05833
060440227001	0604402270	0604402	河北省	保定市	64	2	0	2	1	0	1	2	2	2	1	2	2	1	1	1	3	2	24	24	3	2	0	2	1	2	2	2	2	2	2			0	1	2	12	3	20	2	4	1320	1	2020	7.18539
060440301002	0604403010	0604403	河北省	保定市	82	4	1	2	1	0	1	2	2	2	1	2	2	1	2	2	2	2	24	19	3	2	0	2	1	2	2	2	2	2	2			0	1	1	0	4	9	1	2	1080	1	2020	6.98472
060440302002	0604403020	0604403	河北省	保定市	60	2	1	1	3	0	1	2	2	2	1	2	2	1	2	1	5	2	24	21	2	2	0	2	1	2	2	2	2	2	2			0	1	1	16	3	21	2	3	0	1	2020
060440303001	0604403030	0604403	河北省	保定市	64	2	1	2	3	0	1	2	2	2	1	2	2	1	2	1	5	2	24	24	2	1	1	1	5	2	2	1	1	2	2	1	1	1	2	1	16	3	21	2	1	8320	1	2020	9.02642
060440305001	0604403050	0604403	河北省	保定市	78	3	0	2	1	0	1	2	2	2	1	2	2	1	1	1	1	2	24	22	4	2	1	1	2	2	2	2	2	2	2			0	2	2	10.3333	3	23	2	4	2000	1	2020	7.6009
060440306002	0604403060	0604403	河北省	保定市	64	2	0	1	2	0	1	2	2	2	1	2	2	1	1	1	3	2	23	24	3	2	0	2	1	2	2	2	2	2	2			0	1	2	17.3333	3	17	1	3	2200	1	2020	7.69621
060440306003	0604403060	0604403	河北省	保定市	64	2	1	1	2	0	1	2	2	2	1	2	2	1	2	2	2	2	24	24	2	2	0	2	1	2	2	2	2	2	2			0	1	1	9	4	13	1	3	2200	1	2020	7.69621
060440308001	0604403080	0604403	河北省	保定市	77	3	0	2	2	0	1	2	1	2	2	2	2	1	1	1	3	2	24	22	3	2	0	2	1	2	2	2	2	2	2			0	1	1	8.33333	4	21	2	3	1296	1	2020	7.16704
060440309001	0604403090	0604403	河北省	保定市	66	2	0	1	1	0	1	2	1	2	2	2	2	1	1	1	2	2	24	21	3	2	0	2	1	2	2	2	2	2	2			0	1	1	22	2	16	1	4	3392	1	2020	8.12918
060440309002	0604403090	0604403	河北省	保定市	62	2	1	1	3	0	1	2	1	2	2	2	2	1	2	2	2	2	24	24	3	1	1	1	5	1	1	1	2	2	2	1	2	1	2	1	24	2	21	2	3	3392	1	2020	8.12918
060440314001	0604403140	0604403	河北省	保定市	65	2	1	1	2	0	1	2	2	2	1	2	2	1	2	1	2	2	24	19	1	2	1	1	2	2	2	2	2	2	2			0	2	1	15	3	22	2	3	2600	1	2020	7.86327
060440314002	0604403140	0604403	河北省	保定市	65	2	0	1	2	0	1	2	2	2	1	2	2	1	1	1	6	2	17	13	1	2	1	1	2	2	2	2	2	2	2			0	2	1	3	4	19	1	1	2600	1	2020	7.86327
060440316002	0604403160	0604403	河北省	保定市	62	2	0	1	2	0	1	2	1	2	2	2	2	1	1	1	3	2	23	24	2	2	0	2	1	2	2	2	2	2	2			0	1	2	14	3	30	2	3	3392	1	2020	8.12918
060440317001	0604403170	0604403	河北省	保定市	65	2	1	2	3	0	1	2	2	2	1	2	2	2	2	1	8	2	17	12	2	2	1	1	2	2	2	2	2	2	2			0	2	2	16.3333	3	32	2	4	10000	1	2020	9.21034
060440318001	0604403180	0604403	河北省	保定市	75	3	1	1	2	1	1	2	1	2	2	2	2	1	2	1	6	2	24	23	3	1	2	1	5	2	1	1	2	2	2	2		0	2	1	19	3	13	1	3	3090	1	2020	8.03593
060440318002	0604403180	0604403	河北省	保定市	69	2	0	1	2	0	1	2	1	2	2	2	2	1	1	1	4	2	23	24	2	2	3	1	3	2	2	2	2	2	2			0	2	1	16.6667	3	16	1	3	3090	1	2020	8.03593
060440319002	0604403190	0604403	河北省	保定市	71	3	1	2	2	0	1	2	1	2	2	2	2	1	2	1	6	2	23	24	2	2	0	2	1	2	2	2	2	2	2			0	1	1	17.6667	3	10	1	4	4092	1	2020	8.31679
060440320001	0604403200	0604403	河北省	保定市	64	2	0	2	1	0	1	2	2	2	1	2	2	1	1	1	3	2	24	24	2	2	0	2	1	2	2	2	2	2	2			0	1	2	11.6667	3	26	2	3	1400	1	2020	7.24423
060440321002	0604403210	0604403	河北省	保定市	66	2	0	1	2	0	1	2	1	2	2	2	2	1	1	1	2	2	23	23	3	1	2	1	5	1	1	1	2	2	2	1	1	1	2	1	19.3333	3	22	2	3	8130	1	2020	9.00332
060440325001	0604403250	0604403	河北省	保定市	71	3	1	1	2	0	1	2	2	2	1	2	2	1	2	1	1	2	24	24	4	2	1	1	2	2	2	2	2	2	2			0	2	1	18.3333	3	18	1	3	3273	1	2020	8.09346
060440325002	0604403250	0604403	河北省	保定市	73	3	0	1	2	0	1	2	2	2	1	2	2	1	1	1	5	2	23	21	1	2	0	2	1	2	2	2	2	2	2			0	1	1	19	3	15	1	4	3273	1	2020	8.09346
060440326001	0604403260	0604403	河北省	保定市	79	3	1	2	2	0	1	2	2	2	1	2	2	1	2	1	6	2	19	21	2	2	2	1	3	2	2	2	2	2	2			0	2	2	13.3333	3	17	1	3	2418	1	2020	7.7907
060440327001	0604403270	0604403	河北省	保定市	70	3	1	1	2	0	1	2	2	2	1	2	2	1	2	1	6	2	23	24	1	2	0	2	1	2	2	2	2	2	2			0	1	1	11	3	34	2	4	3592	1	2020	8.18646
060440327002	0604403270	0604403	河北省	保定市	65	2	0	1	2	0	1	2	2	2	1	2	2	1	1	2	2	2	24	24	3	1	0	2	4	2	2	1	2	2	2	1	1	1	1	2	16.3333	3	24	2	5	3592	1	2020	8.18646
060440328001	0604403280	0604403	河北省	保定市	69	2	1	2	1	0	1	2	1	2	2	2	2	1	2	2	6	2	20	24	2	1	0	2	4	2	2	1	2	2	2	2		0	1	2	12	3	21	2	4	2804	1	2020	7.9388
060440330001	0604403300	0604403	河北省	保定市	68	2	0	1	1	0	1	2	2	2	1	2	2	1	1	1	3	2	24	24	4	2	2	1	3	2	2	2	2	2	2			0	2	2	4	4	18	1	4	3200	1	2020	8.07091
060440330002	0604403300	0604403	河北省	保定市	68	2	1	1	3	0	1	2	2	2	1	2	2	1	2	2	5	2	24	24	3	1	1	1	5	1	2	1	2	2	2	1	2	1	2	1	19	3	14	1	3	3200	1	2020	8.07091
060481101001	0604811010	0604811	河北省	保定市	64	2	0	1	2	0	1	2	1	2	2	2	2	1	1	1	1	2	24	24	5	1	2	1	5	1	1	1	2	2	2	1	1	1	2	1	21.6667	2	17	1	4	30204	1	2020	10.3157
060481101002	0604811010	0604811	河北省	保定市	66	2	1	1	2	0	1	2	1	2	2	2	2	1	2	1	5	2	24	24	3	1	2	1	5	2	2	1	2	2	2	2		0	2	1	22	2	15	1	4	30204	1	2020	10.3157
060481102001	0604811020	0604811	河北省	保定市	65	2	1	1	2	0	1	2	2	2	1	2	2	1	2	1	2	2	24	24	3	1	3	1	5	1	1	1	2	2	2	1	1	1	2	1	18	3	10	1	4	26500	1	2020	10.1849
060481104002	0604811040	0604811	河北省	保定市	70	3	1	1	2	0	1	2	2	2	1	2	2	1	2	2	4	2	23	24	2	2	0	2	1	2	2	2	2	2	2			0	1	1	12.3333	3	25	2	3	7999	1	2020	8.98707
060481106001	0604811060	0604811	河北省	保定市	66	2	1	1	1	0	1	2	2	2	1	2	2	1	2	1	1	2	24	24	3	2	2	1	3	2	2	2	2	2	2			0	2	1	11.6667	3	12	1	4	67550	1	2020	11.1206
060481106002	0604811060	0604811	河北省	保定市	66	2	0	1	1	0	1	2	2	2	1	2	2	1	1	1	4	2	19	13	1	2	0	2	1	2	2	2	2	2	2			0	1	1	7.33333	4	35	2	4	67550	1	2020	11.1206
060481107002	0604811070	0604811	河北省	保定市	66	2	0	1	1	0	1	2	2	2	1	2	2	1	1	2	3	2	23	24	3	1	1	1	5	1	2	1	2	2	2	1	2	1	2	1	18.3333	3	25	2	4	2779	1	2020	7.92985
060481108001	0604811080	0604811	河北省	保定市	64	2	0	1	2	0	1	2	2	2	1	2	2	1	1	1	2	2	24	24	3	2	2	1	3	2	2	2	2	2	2			0	2	1	18.6667	3	22	2	4	8660	1	2020	9.06647
060481108002	0604811080	0604811	河北省	保定市	66	2	1	1	2	0	1	2	2	2	1	2	2	1	2	2	2	2	24	24	3	2	4	1	3	2	2	2	2	2	2			0	2	1	21	2	19	1	3	8660	1	2020	9.06647
060481109001	0604811090	0604811	河北省	保定市	60	2	0	1	1	0	1	2	1	2	2	2	2	1	1	1	6	2	21	19	2	1	0	2	4	1	1	2	2	2	2	1	2	1	1	2	18	3	29	2	4	6734	1	2020	8.81492
060481112001	0604811120	0604811	河北省	保定市	65	2	1	1	3	0	1	2	1	2	2	2	2	1	2	1	1	2	24	24	2	1	0	2	4	2	1	1	2	2	2	2		0	1	2	24	2	15	1	4	13796	1	2020	9.53213
060481112002	0604811120	0604811	河北省	保定市	67	2	0	1	1	0	1	2	1	2	2	2	2	1	1	1	3	2	22	23	2	1	1	1	5	2	2	1	2	2	2	2		0	2	1	11.6667	3	10	1	4	13796	1	2020	9.53213
060481114001	0604811140	0604811	河北省	保定市	75	3	0	1	2	0	1	2	1	2	2	2	2	1	1	2	5	2	23	20	1	2	0	2	1	2	2	2	2	2	2			0	1	1	20	3	29	2	3	51999	1	2020	10.859
060481114002	0604811140	0604811	河北省	保定市	76	3	1	1	2	1	1	2	2	2	2	2	1	1	2	1	4	2	17	8	3	2	0	2	1	2	2	2	2	2	2			0	1	1	15.3333	3	11	1	3	51999	1	2020	10.859
060481115001	0604811150	0604811	河北省	保定市	61	2	0	2	2	0	1	2	1	2	2	2	2	1	1	1	5	2	24	24	3	2	3	1	3	2	2	2	2	2	2			0	2	1	23.3333	2	13	1	4	9300	1	2020	9.13777
060481118001	0604811180	0604811	河北省	保定市	66	2	0	2	3	0	1	2	2	2	1	2	2	1	1	1	3	2	24	23	2	1	0	2	4	2	1	2	2	2	2	1	2	1	1	1	19.3333	3	25	2	3	10488	1	2020	9.25799
060481119001	0604811190	0604811	河北省	保定市	67	2	1	1	3	0	1	2	1	2	2	2	2	1	2	2	0	1	24	24	3	2	0	2	1	2	2	2	2	2	2			0	1	1	18.6667	3	13	1	3	31599	1	2020	10.3609
060481119002	0604811190	0604811	河北省	保定市	64	2	0	1	1	0	1	2	1	2	2	2	2	1	1	1	3	2	24	24	5	2	0	2	1	2	2	2	2	2	2			0	1	1	15.6667	3	24	2	2	31599	1	2020	10.3609
060481121001	0604811210	0604811	河北省	保定市	73	3	1	2	2	0	1	2	2	2	1	2	2	1	2	1	2	2	24	24	2	1	0	2	4	1	1	1	2	2	2	1	2	1	1	1	13.3333	3	21	2	4	3960	1	2020	8.284
060481122001	0604811220	0604811	河北省	保定市	61	2	0	1	2	0	1	2	2	2	1	2	2	1	1	1	1	2	24	24	5	2	0	2	1	2	2	2	2	2	2			0	1	1	13.6667	3	24	2	4	2796	1	2020	7.93595
060481125001	0604811250	0604811	河北省	保定市	62	2	0	1	2	0	1	2	2	2	1	2	2	1	1	1	1	2	20	18	2	1	1	1	5	1	1	1	2	2	2	2		1	2	1	17.3333	3	19	1	4	29156	1	2020	10.2804
060481126001	0604811260	0604811	河北省	保定市	62	2	0	1	3	0	1	2	2	2	1	2	2	1	1	1	4	2	19	24	3	2	1	1	2	2	2	2	2	2	2			0	2	1	18	3	17	1	4	28468	1	2020	10.2565
060481126002	0604811260	0604811	河北省	保定市	60	2	1	1	3	0	1	2	2	2	1	2	2	1	2	2	1	2	24	24	3	1	2	1	5	2	1	1	1	2	2	1	2	1	2	1	20	3	19	1	3	28468	1	2020	10.2565
060481129001	0604811290	0604811	河北省	保定市	71	3	0	2	2	0	1	2	1	2	2	2	2	1	1	1	7	2	20	18	2	2	0	2	1	2	2	2	2	2	2			0	1	2	15.3333	3	0	1	1	8000	1	2020	8.9872
060481130001	0604811300	0604811	河北省	保定市	71	3	0	2	1	0	1	2	2	2	2	2	2	1	1	1	5	2	22	20	2	2	1	1	2	2	2	2	2	2	2			0	2	1	12.6667	3	33	2	3	0	1	2020
060481131001	0604811310	0604811	河北省	保定市	63	2	0	1	1	0	1	2	1	2	2	2	2	1	1	1	2	2	22	14	2	2	2	1	3	2	2	2	2	2	2			0	2	2	14.3333	3	22	2	4	9496	1	2020	9.15863
060481131002	0604811310	0604811	河北省	保定市	67	2	1	1	2	0	1	2	1	2	2	2	2	1	2	2	0	1	24	24	5	2	2	1	3	2	2	2	2	2	2			0	2	1	15.3333	3	14	1	4	9496	1	2020	9.15863
060481133001	0604811330	0604811	河北省	保定市	72	3	0	1	2	0	1	2	2	2	1	2	2	1	1	1	5	2	23	24	3	1	2	1	5	1	2	1	2	2	2	1	1	1	2	1	19.6667	3	27	2	3	22132	1	2020	10.0048
060481133002	0604811330	0604811	河北省	保定市	70	3	1	1	2	0	1	2	2	2	1	2	2	1	2	2	5	2	24	24	2	1	1	1	5	2	1	2	2	2	2	2		0	2	1	22	2	18	1	3	22132	1	2020	10.0048
060481138001	0604811380	0604811	河北省	保定市	72	3	0	2	1	0	1	2	1	2	2	2	2	1	1	1	4	2	22	22	2	1	1	1	5	2	2	1	1	2	2	2		0	2	1	17.3333	3	32	2	4	1800	1	2020	7.49554
060481201002	0604812010	0604812	河北省	保定市	66	2	0	1	2	0	1	2	2	2	1	2	2	1	1	1	6	2	13	19	1	2	0	2	1	2	2	2	2	2	2			0	1	2	15	3	26	2	4	3292	1	2020	8.09925
060481202002	0604812020	0604812	河北省	保定市	64	2	0	2	1	0	1	2	2	2	2	2	2	1	1	1	2	2	24	24	3	2	0	2	1	2	2	2	2	2	2			0	1	2	12	3	19	1	4	1296	1	2020	7.16704
060481203001	0604812030	0604812	河北省	保定市	66	2	1	1	3	0	1	2	2	2	1	2	2	1	2	2	4	2	24	24	3	2	1	1	2	2	2	2	2	2	2			0	2	1	19.3333	3	22	2	3	21094	1	2020	9.95674
060481203002	0604812030	0604812	河北省	保定市	66	2	0	1	1	0	1	2	2	2	1	2	2	1	1	1	3	2	24	24	3	1	1	1	5	1	2	1	1	2	2	1	1	1	2	1	17	3	20	2	3	21094	1	2020	9.95674
060481204001	0604812040	0604812	河北省	保定市	71	3	0	1	1	0	1	2	2	2	1	2	2	1	1	1	3	2	18	18	3	2	0	2	1	2	2	2	2	2	2			0	1	2	14.3333	3	19	1	4	103200	1	2020	11.5444
060481204002	0604812040	0604812	河北省	保定市	80	4	1	1	2	1	1	1	2	2	2	2	2	2	2	2	2	2	21	21	3	2	0	2	1	2	2	2	2	2	2			0	1	2	11.3333	3	19	1	4	103200	1	2020	11.5444
060481205002	0604812050	0604812	河北省	保定市	60	2	1	1	2	0	1	2	2	2	1	2	2	1	2	1	5	2	22	22	2	2	0	2	1	2	2	2	2	2	2			0	1	1	14.6667	3	29	2	3	31890	1	2020	10.37
060481206001	0604812060	0604812	河北省	保定市	64	2	0	1	1	0	1	2	2	2	1	2	2	1	1	1	5	2	24	24	3	2	1	1	2	2	2	2	2	2	2			0	2	2	12	3	17	1	4	4980	1	2020	8.51319
060481206002	0604812060	0604812	河北省	保定市	64	2	1	1	2	0	1	2	2	2	1	2	2	1	2	2	1	2	24	24	3	2	3	1	3	2	2	2	2	2	2			0	2	2	14.3333	3	11	1	4	4980	1	2020	8.51319
060481207002	0604812070	0604812	河北省	保定市	62	2	0	1	1	0	1	2	2	2	1	2	2	1	1	1	3	2	24	24	5	2	1	1	2	2	2	2	2	2	2			0	2	1	18.3333	3	18	1	4	17200	1	2020	9.75266
060481208001	0604812080	0604812	河北省	保定市	66	2	1	1	1	0	1	2	2	2	1	2	2	1	2	1	0	1	24	23	3	2	1	1	2	2	2	2	2	2	2			0	2	1	16.3333	3	23	2	3	22506	1	2020	10.0215
060481208002	0604812080	0604812	河北省	保定市	67	2	0	1	2	0	1	2	2	2	1	2	2	1	1	1	4	2	22	19	2	2	2	1	3	2	2	2	2	2	2			0	2	1	18.6667	3	36	2	3	22506	1	2020	10.0215
060481209001	0604812090	0604812	河北省	保定市	67	2	0	2	1	0	1	2	2	2	2	2	2	1	1	1	1	2	24	24	2	2	0	2	1	2	2	2	2	2	2			0	1	2	0	4	4	1	1	0	1	2020
060481211001	0604812110	0604812	河北省	保定市	63	2	0	1	1	0	1	2	2	2	1	2	2	1	1	1	3	2	24	24	2	2	1	1	2	2	2	2	2	2	2			0	2	2	12	3	27	2	4	26400	1	2020	10.1811
060481211002	0604812110	0604812	河北省	保定市	65	2	1	1	2	0	1	2	2	2	1	2	2	1	2	2	3	2	24	24	2	1	2	1	5	2	1	1	2	2	2	1	2	1	2	1	16.6667	3	12	1	4	26400	1	2020	10.1811
060481212001	0604812120	0604812	河北省	保定市	70	3	0	1	2	0	1	2	2	2	1	2	2	1	1	1	3	2	21	22	3	2	1	1	2	2	2	2	2	2	2			0	2	1	19	3	20	2	4	10496	1	2020	9.25875
060481212002	0604812120	0604812	河北省	保定市	69	2	1	1	2	0	1	2	2	2	1	2	2	1	2	2	4	2	24	24	2	2	0	2	1	2	2	2	2	2	2			0	1	1	21.3333	2	22	2	3	10496	1	2020	9.25875
060481213001	0604812130	0604812	河北省	保定市	81	4	0	2	2	0	1	2	2	2	1	2	2	1	1	1	3	2	21	22	3	2	2	1	3	2	2	2	2	2	2			0	2	1	8.66667	4	23	2	3	2000	1	2020	7.6009
060481214001	0604812140	0604812	河北省	保定市	68	2	1	2	1	0	1	2	2	2	2	2	2	1	2	2	4	2	23	24	3	2	2	1	3	2	2	2	2	2	2			0	2	1	16.6667	3	20	2	4	1296	1	2020	7.16704
060481215001	0604812150	0604812	河北省	保定市	61	2	1	1	2	0	1	2	2	2	1	2	2	1	1	1	4	2	24	24	3	2	0	2	1	2	2	2	2	2	2			0	1	1	19	3	19	1	3	1796	1	2020	7.49332
060481216002	0604812160	0604812	河北省	保定市	62	2	0	1	1	0	1	2	2	2	1	2	2	1	1	1	0	1	24	24	3	2	0	2	1	2	2	2	2	2	2			0	1	2	4	4	16	1	3	4094	1	2020	8.31728
060481217001	0604812170	0604812	河北省	保定市	61	2	0	2	1	0	1	2	2	2	1	2	2	1	1	2	3	2	24	22	2	2	2	1	3	2	2	2	2	2	2			0	2	2	9	4	28	2	4	3850	1	2020	8.25583
060481219002	0604812190	0604812	河北省	保定市	62	2	0	2	1	0	1	2	2	2	1	2	2	1	1	1	1	2	22	22	3	2	0	2	1	2	2	2	2	2	2			0	1	1	11.6667	3	28	2	4	21367	1	2020	9.9696
060481222001	0604812220	0604812	河北省	保定市	66	2	0	1	1	0	1	2	2	2	1	2	2	1	1	1	6	2	24	18	2	1	0	2	4	1	2	2	2	2	2	1	2	1	1	1	24	2	16	1	4	8399	1	2020	9.03587
060481223001	0604812230	0604812	河北省	保定市	61	2	0	1	2	0	1	2	2	2	1	2	2	1	1	1	6	2	24	24	2	2	1	1	2	2	2	2	2	2	2			0	2	1	14.6667	3	32	2	3	31500	1	2020	10.3577
060481223002	0604812230	0604812	河北省	保定市	62	2	1	1	2	0	1	2	2	2	1	2	2	1	2	2	4	2	24	24	4	1	2	1	5	2	1	1	2	2	1	1	1	1	2	2	15.3333	3	18	1	3	31500	1	2020	10.3577
060481224001	0604812240	0604812	河北省	保定市	61	2	1	1	3	1	1	1	2	2	2	2	2	1	2	2	2	2	23	24	4	1	2	1	5	2	1	1	1	2	2	1	2	1	2	1	15.6667	3	13	1	4	137696	1	2020	11.8328
060481224002	0604812240	0604812	河北省	保定市	63	2	0	1	2	0	1	2	2	2	1	2	2	1	1	2	0	1	24	24	3	1	3	1	5	1	1	1	2	2	2	1	1	1	2	1	15	3	12	1	3	137696	1	2020	11.8328
060481225001	0604812250	0604812	河北省	保定市	69	2	1	1	2	0	1	2	1	2	2	2	2	1	2	1	8	2	24	21	3	2	0	2	1	2	2	2	2	2	2			0	1	1	14	3	24	2	4	27592	1	2020	10.2253
060481229001	0604812290	0604812	河北省	保定市	71	3	0	1	2	0	1	2	2	2	1	2	2	1	1	1	3	2	22	15	2	2	0	2	1	2	2	2	2	2	2			0	1	2	16.6667	3	15	1	3	74900	1	2020	11.2239
060481229002	0604812290	0604812	河北省	保定市	70	3	1	1	2	0	1	2	1	2	2	2	2	1	1	2	0	1	24	24	3	1	2	1	5	1	1	2	2	2	1	1	1	1	2	1	19	3	20	2	3	74900	1	2020	11.2239
060481230001	0604812300	0604812	河北省	保定市	71	3	1	1	2	0	1	2	2	2	1	2	2	1	2	2	0	1	24	24	5	1	1	1	5	2	2	1	2	2	2	2		0	2	1	21.3333	2	11	1	4	70200	1	2020	11.1591
060481230002	0604812300	0604812	河北省	保定市	69	2	0	1	2	0	1	2	2	2	1	2	2	1	1	1	4	2	22	24	2	2	0	2	1	2	2	2	2	2	2			0	1	1	19	3	22	2	4	70200	1	2020	11.1591
060481231002	0604812310	0604812	河北省	保定市	61	2	0	1	2	0	1	2	2	2	1	2	2	1	1	1	3	2	24	24	3	1	3	1	5	2	1	1	2	2	2	1	2	1	2	1	17.3333	3	18	1	3	9296	1	2020	9.13734
060481232001	0604812320	0604812	河北省	保定市	64	2	1	1	2	0	1	2	1	2	2	2	2	1	2	1	2	2	24	24	3	2	5	1	3	2	2	2	2	2	2			0	2	1	13	3	16	1	3	9352	1	2020	9.14335
060481233001	0604812330	0604812	河北省	保定市	72	3	0	1	2	0	1	2	2	2	1	2	2	1	1	1	1	2	24	24	5	2	0	2	1	2	2	2	2	2	2			0	1	1	17.3333	3	16	1	5	1296	1	2020	7.16704
060481233002	0604812330	0604812	河北省	保定市	74	3	1	1	2	0	1	2	1	2	2	2	2	1	1	1	1	2	24	24	2	2	0	2	1	2	2	2	2	2	2			0	1	1	13.6667	3	27	2	5	1296	1	2020	7.16704
060481234001	0604812340	0604812	河北省	保定市	77	3	1	1	3	1	1	2	2	2	2	1	2	2	2	1	8	2	21	19	2	2	0	2	1	2	2	2	2	2	2			0	1	1	17	3	21	2	3	169000	1	2020	12.0377
060481234002	0604812340	0604812	河北省	保定市	76	3	0	1	2	0	1	2	2	2	2	2	2	2	1	1	2	2	23	24	2	2	0	2	1	2	2	2	2	2	2			0	1	2	14.6667	3	13	1	3	169000	1	2020	12.0377
060481235002	0604812350	0604812	河北省	保定市	61	2	0	1	2	0	1	2	2	2	1	2	2	1	1	1	3	2	24	24	4	2	0	2	1	2	2	2	2	2	2			0	1	1	5	4	17	1	4	51298	1	2020	10.8454
060481236001	0604812360	0604812	河北省	保定市	65	2	0	1	1	0	1	2	1	2	2	2	2	1	1	1	1	2	24	24	3	2	0	2	1	2	2	2	2	2	2			0	1	1	19.6667	3	20	2	4	2592	1	2020	7.86019
060481236002	0604812360	0604812	河北省	保定市	68	2	1	1	2	0	1	2	1	2	2	2	2	1	2	2	0	1	24	24	3	2	0	2	1	2	2	2	2	2	2			0	1	1	20	3	24	2	4	2592	1	2020	7.86019
060481237001	0604812370	0604812	河北省	保定市	63	2	1	1	2	0	1	2	2	2	1	2	2	1	1	1	0	1	24	24	5	2	1	1	2	2	2	2	2	2	2			0	2	1	18.3333	3	19	1	3	55100	1	2020	10.9169
060481237002	0604812370	0604812	河北省	保定市	62	2	0	1	2	0	1	2	2	2	1	2	2	1	1	1	3	2	23	24	3	2	0	2	1	2	2	2	2	2	2			0	1	1	16.6667	3	16	1	4	55100	1	2020	10.9169
060481238002	0604812380	0604812	河北省	保定市	76	3	0	2	1	0	1	2	1	2	2	2	2	1	1	1	1	2	23	21	5	2	1	1	2	2	2	2	2	2	2			0	2	2	8.33333	4	6	1	4	1500	1	2020	7.31322
060481301001	0604813010	0604813	河北省	保定市	68	2	0	1	2	0	1	2	2	2	1	2	2	1	1	1	5	2	23	22	3	2	0	2	1	2	2	2	2	2	2			0	1	1	24.6667	2	17	1	3	4556	1	2020	8.4242
060481301002	0604813010	0604813	河北省	保定市	69	2	1	1	2	0	1	2	2	2	1	2	2	1	1	1	2	2	24	24	2	2	0	2	1	2	2	2	2	2	2			0	1	1	18.6667	3	14	1	2	4556	1	2020	8.4242
060481306001	0604813060	0604813	河北省	保定市	62	2	1	1	3	0	1	2	2	2	1	2	2	1	1	1	1	2	23	24	3	2	0	2	1	2	2	2	2	2	2			0	1	1	17.6667	3	11	1	3	2990	1	2020	8.00303
060481306002	0604813060	0604813	河北省	保定市	63	2	0	1	2	0	1	2	2	2	1	2	2	1	1	1	5	2	23	24	2	1	0	2	4	1	1	1	2	2	2	1	2	1	1	1	18	3	37	2	3	2990	1	2020	8.00303
060481307001	0604813070	0604813	河北省	保定市	60	2	0	1	2	0	1	2	2	2	1	2	2	1	1	1	3	2	24	24	3	2	4	1	3	2	2	2	2	2	2			0	2	1	13.3333	3	13	1	4	4456	1	2020	8.40201
060481307002	0604813070	0604813	河北省	保定市	64	2	1	1	2	0	1	2	2	2	1	2	2	1	2	2	2	2	24	21	3	2	0	2	1	2	2	2	2	2	2			0	1	1	4.33333	4	16	1	4	4456	1	2020	8.40201
060481309002	0604813090	0604813	河北省	保定市	75	3	0	1	2	0	1	2	1	2	2	2	2	1	1	1	3	2	24	21	3	2	0	2	1	2	2	2	2	2	2			0	1	1	12.3333	3	17	1	4	41000	1	2020	10.6213
060481309003	0604813090	0604813	河北省	保定市	79	3	1	1	2	0	1	1	2	2	2	2	2	1	2	1	5	2	15	13	3	2	1	1	2	2	2	2	2	2	2			0	2	2	8	4	4	1	5	41000	1	2020	10.6213
060481310001	0604813100	0604813	河北省	保定市	74	3	0	2	2	0	1	2	2	2	1	2	2	1	1	1	1	2	24	24	3	2	3	1	3	2	2	2	2	2	2			0	2	1	21.6667	2	20	2	4	2900	1	2020	7.97247
060481316002	0604813160	0604813	河北省	保定市	71	3	1	1	2	1	1	1	2	2	2	2	2	1	2	1	1	2	24	24	3	2	0	2	1	2	2	2	2	2	2			0	1	1	10	3	14	1	4	11998	1	2020	9.3925
060481321001	0604813210	0604813	河北省	保定市	65	2	1	1	2	0	1	2	2	2	1	2	2	1	2	1	1	2	24	24	4	2	0	2	1	2	2	2	2	2	2			0	1	1	10	3	24	2	4	2960	1	2020	7.99294
060481321002	0604813210	0604813	河北省	保定市	63	2	0	1	1	0	1	2	2	2	1	2	2	1	1	1	3	2	24	18	2	2	0	2	1	2	2	2	2	2	2			0	1	2	5.66667	4	16	1	3	2960	1	2020	7.99294
060481322001	0604813220	0604813	河北省	保定市	74	3	0	1	2	0	1	2	2	2	1	2	2	1	1	1	4	2	22	15	2	2	0	2	1	2	2	2	2	2	2			0	1	1	13	3	25	2	3	3116	1	2020	8.04431
060481322002	0604813220	0604813	河北省	保定市	71	3	1	1	2	0	1	2	1	2	2	2	2	1	2	1	5	2	24	24	2	2	0	2	1	2	2	2	2	2	2			0	1	1	13.6667	3	23	2	3	3116	1	2020	8.04431
060481324001	0604813240	0604813	河北省	保定市	68	2	0	1	1	0	1	2	2	2	1	2	2	1	1	1	4	2	23	15	3	2	1	1	2	2	2	2	2	2	2			0	2	2	9	4	25	2	4	200	1	2020	5.29832
060481324002	0604813240	0604813	河北省	保定市	68	2	1	1	2	0	1	2	2	2	1	2	2	1	2	2	7	2	24	24	3	2	1	1	2	2	2	2	2	2	2			0	2	1	15.3333	3	24	2	3	200	1	2020	5.29832
064028103002	0640281030	0640281	河北省	石家庄市	63	2	1	1	4	1	1	1	2	2	2	2	2	1	2	1	2	2	24	24	3	1	1	1	5	2	1	2	1	2	1	1	1	1	2	1	17.6667	3	12	1	4	310000	1	2020	12.6443
064028110003	0640281100	0640281	河北省	石家庄市	72	3	1	1	2	1	1	1	2	2	2	2	2	1	1	1	5	2	24	24	3	1	2	1	5	2	2	2	2	1	1	2		0	2	1	15.3333	3	24	2	2	74400	1	2020	11.2172
064028113001	0640281130	0640281	河北省	石家庄市	62	2	1	1	3	1	1	1	2	2	2	2	2	1	2	2	0	1	24	24	4	1	2	1	5	1	1	1	2	2	2	1	1	1	2	1	26	2	12	1	3	74200	1	2020	11.2145
064028114002	0640281140	0640281	河北省	石家庄市	65	2	1	1	3	1	1	1	2	2	2	2	2	1	1	2	4	2	24	21	3	1	2	1	5	2	1	1	2	2	2	1	1	1	2	1	23.3333	2	17	1	4	169000	1	2020	12.0377
064028119001	0640281190	0640281	河北省	石家庄市	79	3	1	1	2	1	1	2	2	2	2	1	2	1	2	2	0	1	24	24	4	2	1	1	2	2	2	2	2	2	2			0	2	1	22	2	17	1	3	28500	1	2020	10.2577
064028119002	0640281190	0640281	河北省	石家庄市	78	3	0	1	3	1	1	2	2	2	2	2	2	1	1	1	4	2	24	24	3	2	1	1	2	2	2	2	2	2	2			0	2	1	20	3	18	1	3	28500	1	2020	10.2577
064028202001	0640282020	0640282	河北省	石家庄市	89	4	0	2	1	1	1	1	2	2	2	2	2	1	1	1	3	2	24	24	3	2	0	2	1	2	2	2	2	2	2			0	1	2	5	4	22	2	3	27600	1	2020	10.2256
064028203002	0640282030	0640282	河北省	石家庄市	61	2	1	1	3	1	1	1	2	2	2	2	2	2	2	1	2	2	24	24	2	2	0	2	1	2	2	2	2	2	2			0	1	1	24	2	16	1	3	62700	1	2020	11.0461
064028205001	0640282050	0640282	河北省	石家庄市	83	4	1	2	2	1	1	2	2	2	2	1	2	1	1	1	4	2	24	23	4	2	0	2	1	2	2	2	2	2	2			0	1	1	17.3333	3	16	1	4	212200	1	2020	12.2653
064028208001	0640282080	0640282	河北省	石家庄市	61	2	1	1	2	1	1	1	2	2	2	2	2	1	2	1	1	2	24	24	3	2	1	1	2	2	2	2	2	2	2			0	2	1	19	3	16	1	3	98399	1	2020	11.4968
064028208002	0640282080	0640282	河北省	石家庄市	61	2	0	1	3	1	1	1	2	2	2	2	2	2	2	1	3	2	23	24	3	2	2	1	3	2	2	2	2	2	2			0	2	1	19.3333	3	20	2	3	98399	1	2020	11.4968
064028209001	0640282090	0640282	河北省	石家庄市	80	4	0	2	1	1	1	1	2	2	2	2	2	1	1	1	5	2	24	24	3	2	1	1	2	2	2	2	2	2	2			0	2	1	15.3333	3	25	2	3	50000	1	2020	10.8198
064028210001	0640282100	0640282	河北省	石家庄市	61	2	1	2	3	1	1	2	2	2	2	2	2	2	2	1	2	2	23	23	3	2	0	2	1	2	2	2	2	2	2			0	1	1	24.6667	2	13	1	5	25200	1	2020	10.1346
064028211001	0640282110	0640282	河北省	石家庄市	67	2	0	2	2	1	1	1	2	2	2	2	2	1	1	2	3	2	23	24	2	1	0	2	4	2	2	1	2	2	2	1	1	1	1	1	23	2	15	1	3	27000	1	2020	10.2036
064028212002	0640282120	0640282	河北省	石家庄市	63	2	0	1	3	1	1	1	2	2	2	2	2	1	1	1	3	2	24	24	2	1	2	1	5	1	1	2	2	2	2	1	1	1	2	1	21.3333	2	21	2	3	122748	1	2020	11.7179
064028214001	0640282140	0640282	河北省	石家庄市	77	3	0	2	1	1	1	1	2	2	2	2	2	1	1	1	3	2	23	21	3	2	1	1	2	2	2	2	2	2	2			0	2	1	21	2	10	1	4	32397	1	2020	10.3858
064028219001	0640282190	0640282	河北省	石家庄市	66	2	1	1	2	1	1	1	2	2	2	2	2	1	2	2	1	2	24	24	3	1	0	2	4	2	1	1	2	2	2	1	1	1	1	1	18.6667	3	12	1	3	104000	1	2020	11.5521
064028219002	0640282190	0640282	河北省	石家庄市	64	2	0	1	2	1	1	2	2	2	2	1	2	1	1	1	2	2	24	24	3	1	0	2	4	2	1	1	2	2	2	1	1	1	1	1	19.6667	3	11	1	4	104000	1	2020	11.5521
064028301001	0640283010	0640283	河北省	石家庄市	89	4	0	2	1	1	1	1	2	2	2	2	2	1	1	1	3	2	23	24	4	2	1	1	2	2	2	2	2	2	2			0	2	1	21.3333	2	10	1	4	49200	1	2020	10.8036
064028305001	0640283050	0640283	河北省	石家庄市	61	2	0	2	2	1	1	2	2	1	2	2	2	1	1	1	9	2	24	23	1	1	0	2	4	1	2	2	2	2	2	1	2	1	1	1	17	3	30	2	3	24000	1	2020	10.0858
064028308001	0640283080	0640283	河北省	石家庄市	69	2	0	2	2	1	1	2	2	2	2	2	2	1	1	1	5	2	22	24	2	2	1	1	2	2	2	2	2	2	2			0	2	1	14.6667	3	21	2	3	30000	1	2020	10.309
064028314002	0640283140	0640283	河北省	石家庄市	74	3	0	1	3	1	1	1	2	2	2	2	2	1	1	2	1	2	24	24	3	2	0	2	1	2	2	2	2	2	2			0	1	1	22.3333	2	14	1	3	121000	1	2020	11.7035
064033101001	0640331010	0640331	河北省	石家庄市	65	2	0	2	1	0	1	2	2	2	1	2	2	1	1	1	4	2	21	21	2	2	0	2	1	2	2	2	2	2	2			0	1	1	11.3333	3	22	2	2	132840	1	2020	11.7969
064033103001	0640331030	0640331	河北省	石家庄市	80	4	1	2	1	0	1	2	2	2	1	2	2	1	2	2	1	2	24	24	3	2	1	1	2	2	2	2	2	2	2			0	2	1	11.6667	3	13	1	5	21860	1	2020	9.99241
064033104001	0640331040	0640331	河北省	石家庄市	65	2	1	1	2	0	1	2	2	2	1	2	2	1	2	1	0	1	24	24	5	2	0	2	1	2	2	2	2	2	2			0	1	1	19	3	16	1	4	21748	1	2020	9.98728
064033107001	0640331070	0640331	河北省	石家庄市	72	3	0	1	1	0	1	2	2	2	1	2	2	1	1	1	9	2	22	23	2	2	0	2	1	2	2	2	2	2	2			0	1	1	10	3	26	2	4	55656	2	2020	10.9269
064033107002	0640331070	0640331	河北省	石家庄市	75	3	1	1	3	1	1	1	2	2	2	2	2	1	1	1	2	2	24	24	3	2	0	2	1	2	2	2	2	2	2			0	1	1	24	2	17	1	3	55656	2	2020	10.9269
064033111002	0640331110	0640331	河北省	石家庄市	60	2	1	1	2	0	1	2	2	2	1	2	2	1	2	2	4	2	24	24	2	2	1	1	2	2	2	2	2	2	2			0	2	1	13	3	16	1	4	30164	1	2020	10.3144
064033112001	0640331120	0640331	河北省	石家庄市	64	2	0	1	1	0	1	2	2	2	1	2	2	1	1	1	0	1	24	24	3	2	0	2	1	2	2	2	2	2	2			0	1	1	18	3	11	1	5	13592	1	2020	9.51724
064033112002	0640331120	0640331	河北省	石家庄市	66	2	1	1	2	0	1	2	2	2	1	2	2	1	2	2	0	1	24	24	4	2	1	1	2	2	2	2	2	2	2			0	2	1	19	3	16	1	3	13592	1	2020	9.51724
064033113002	0640331130	0640331	河北省	石家庄市	64	2	0	2	1	0	1	2	2	2	1	2	2	1	1	1	6	2	21	17	3	2	0	2	1	2	2	2	2	2	2			0	1	1	11.3333	3	20	2	4	51296	1	2020	10.8454
064033114001	0640331140	0640331	河北省	石家庄市	69	2	0	1	2	0	1	2	2	2	1	2	2	1	1	1	4	2	23	24	3	1	1	1	5	2	2	1	2	2	2	2		0	2	1	13	3	27	2	3	43299	1	2020	10.6759
064033114002	0640331140	0640331	河北省	石家庄市	74	3	1	1	2	1	1	2	2	1	2	2	2	1	2	1	6	2	23	9	1	2	0	2	1	2	2	2	2	2	2			0	1	1	3	4	22	2	4	43299	1	2020	10.6759
064033115001	0640331150	0640331	河北省	石家庄市	61	2	0	1	1	0	1	2	2	2	1	2	2	1	1	1	1	2	24	22	3	2	1	1	2	2	2	2	2	2	2			0	2	2	6	4	25	2	4	15000	1	2020	9.61581
064033117001	0640331170	0640331	河北省	石家庄市	65	2	0	1	1	0	1	2	2	2	1	2	2	1	1	1	2	2	24	24	3	2	0	2	1	2	2	2	2	2	2			0	1	1	22.3333	2	16	1	4	26896	1	2020	10.1997
064033117002	0640331170	0640331	河北省	石家庄市	64	2	1	1	2	0	1	2	2	2	1	2	2	1	2	1	2	2	24	24	3	2	0	2	1	2	2	2	2	2	2			0	1	1	17.6667	3	16	1	3	26896	1	2020	10.1997
064033118001	0640331180	0640331	河北省	石家庄市	72	3	0	2	2	0	1	2	2	2	1	2	2	1	1	2	3	2	24	24	3	2	2	1	3	2	2	2	2	2	2			0	2	1	3	4	31	2	5	0	1	2020
064033119002	0640331190	0640331	河北省	石家庄市	62	2	1	1	1	0	1	2	2	2	2	2	2	2	2	2	0	1	24	24	3	2	2	1	3	2	2	2	2	2	2			0	2	1	2	4	13	1	4	22040	1	2020	10.0006
064033123001	0640331230	0640331	河北省	石家庄市	64	2	0	1	2	0	1	2	2	2	1	2	2	1	1	1	1	2	24	24	3	1	0	2	4	1	1	1	1	2	2	1	1	1	1	1	7.66667	4	18	1	4	7494	2	2020	8.92186
064033123002	0640331230	0640331	河北省	石家庄市	63	2	1	1	3	0	1	2	2	2	1	2	2	1	2	1	2	2	24	24	3	1	2	1	5	2	1	1	2	2	2	1	2	1	2	1	14.3333	3	10	1	4	7494	2	2020	8.92186
064033124001	0640331240	0640331	河北省	石家庄市	67	2	1	1	2	0	1	2	2	2	1	2	2	1	1	1	1	2	24	24	3	2	1	1	2	2	2	2	2	2	2			0	2	1	19.6667	3	10	1	3	9000	1	2020	9.10498
064033124002	0640331240	0640331	河北省	石家庄市	70	3	0	1	2	0	1	2	2	2	1	2	2	1	1	1	3	2	23	23	2	2	0	2	1	2	2	2	2	2	2			0	1	1	18.6667	3	18	1	4	9000	1	2020	9.10498
064033126001	0640331260	0640331	河北省	石家庄市	68	2	0	1	1	0	1	2	2	2	1	2	2	1	1	1	4	2	23	21	2	2	1	1	2	2	2	2	2	2	2			0	2	1	6.66667	4	22	2	3	2592	1	2020	7.86019
064033126002	0640331260	0640331	河北省	石家庄市	67	2	1	1	2	0	1	2	2	2	1	2	2	1	2	1	4	2	23	24	1	2	2	1	3	2	2	2	2	2	2			0	2	1	13.3333	3	16	1	4	2592	1	2020	7.86019
064033127001	0640331270	0640331	河北省	石家庄市	63	2	0	1	2	0	1	2	2	2	1	2	2	1	1	2	1	2	24	24	3	2	1	1	2	2	2	2	2	2	2			0	2	1	15.3333	3	21	2	4	9400	1	2020	9.14847
064033127002	0640331270	0640331	河北省	石家庄市	62	2	1	1	3	0	1	2	2	2	1	2	2	1	1	2	0	1	23	24	3	2	1	1	2	2	2	2	2	2	2			0	2	1	23.6667	2	17	1	5	9400	1	2020	9.14847
064033201001	0640332010	0640332	河北省	石家庄市	72	3	0	1	1	0	1	2	2	2	1	2	2	1	1	1	6	2	23	11	1	2	0	2	1	2	2	2	2	2	2			0	1	1	10.6667	3	33	2	3	2952	1	2020	7.99024
064033201002	0640332010	0640332	河北省	石家庄市	74	3	1	1	2	0	1	2	2	2	1	2	2	1	2	2	5	2	23	23	3	2	0	2	1	2	2	2	2	2	2			0	1	1	13.3333	3	28	2	3	2952	1	2020	7.99024
064033203001	0640332030	0640332	河北省	石家庄市	72	3	0	2	2	0	1	2	2	2	1	2	2	1	1	1	8	2	19	19	1	1	0	2	4	1	2	2	1	2	2	1	2	1	1	1	22	2	29	2	2	2095	1	2020	7.64731
064033204001	0640332040	0640332	河北省	石家庄市	71	3	0	1	1	0	1	2	2	2	2	2	2	1	1	1	1	2	24	21	4	2	0	2	1	2	2	2	2	2	2			0	1	1	4.66667	4	33	2	3	2376	1	2020	7.77317
064033206001	0640332060	0640332	河北省	石家庄市	62	2	0	2	1	0	1	2	2	2	1	2	2	1	1	1	1	2	24	21	4	2	0	2	1	2	2	2	2	2	2			0	1	1	13	3	13	1	4	41200	1	2020	10.6262
064033210001	0640332100	0640332	河北省	石家庄市	60	2	0	1	3	0	1	2	2	2	1	2	2	1	1	1	0	1	23	24	4	2	3	1	3	2	2	2	2	2	2			0	2	1	22.6667	2	10	1	4	31296	1	2020	10.3512
064033212001	0640332120	0640332	河北省	石家庄市	72	3	1	1	2	1	1	2	2	2	2	2	2	1	1	2	4	2	24	24	3	2	0	2	1	2	2	2	2	2	2			0	1	1	16.6667	3	26	2	3	38600	1	2020	10.561
064033212002	0640332120	0640332	河北省	石家庄市	72	3	0	1	2	0	1	2	2	2	1	2	2	1	1	1	10	2	24	24	2	2	0	2	1	2	2	2	2	2	2			0	1	1	19.3333	3	20	2	3	38600	1	2020	10.561
064033213002	0640332130	0640332	河北省	石家庄市	61	2	0	1	1	0	1	2	2	2	1	2	2	1	1	1	2	2	24	24	2	1	0	2	4	1	2	2	2	2	2	1	2	1	1	1	21	2	10	1	3	4676	1	2020	8.4502
064033217001	0640332170	0640332	河北省	石家庄市	65	2	0	1	1	0	1	2	2	2	1	2	2	1	1	1	3	2	24	22	2	2	0	2	1	2	2	2	2	2	2			0	1	1	10.3333	3	17	1	4	12592	1	2020	9.44082
064033217002	0640332170	0640332	河北省	石家庄市	64	2	1	1	2	0	1	2	2	2	1	2	2	1	2	2	1	2	24	24	4	2	1	1	2	2	2	2	2	2	2			0	2	1	14.6667	3	10	1	4	12592	1	2020	9.44082
064033218002	0640332180	0640332	河北省	石家庄市	61	2	0	2	1	0	1	2	2	2	2	2	2	1	1	1	3	2	24	20	4	2	0	2	1	2	2	2	2	2	2			0	1	1	11.3333	3	18	1	4	1000	1	2020	6.90776
064033220002	0640332200	0640332	河北省	石家庄市	61	2	1	1	3	1	1	2	2	2	2	1	2	1	2	1	1	2	24	24	4	1	1	1	5	2	1	2	2	2	2	1	1	1	2	1	18	3	15	1	3	120800	1	2020	11.7019
064033221001	0640332210	0640332	河北省	石家庄市	70	3	1	1	2	0	1	2	2	2	1	2	2	1	1	2	2	2	24	24	4	2	2	1	3	2	2	2	2	2	2			0	2	1	14.3333	3	13	1	4	12216	1	2020	9.4105
064033221002	0640332210	0640332	河北省	石家庄市	70	3	0	1	1	0	1	2	2	2	1	2	2	1	1	1	6	2	24	23	2	2	0	2	1	2	2	2	2	2	2			0	1	2	17.3333	3	25	2	4	12216	1	2020	9.4105
064033222001	0640332220	0640332	河北省	石家庄市	65	2	1	1	1	0	1	2	2	2	1	2	2	1	1	2	4	2	24	24	3	2	0	2	1	2	2	2	2	2	2			0	1	1	16	3	20	2	3	18996	1	2020	9.85198
064033222002	0640332220	0640332	河北省	石家庄市	66	2	0	1	1	0	1	2	2	2	1	2	2	1	1	1	5	2	23	23	2	2	0	2	1	2	2	2	2	2	2			0	1	1	15.6667	3	22	2	4	18996	1	2020	9.85198
064033223001	0640332230	0640332	河北省	石家庄市	61	2	0	1	1	0	1	2	2	2	1	2	2	1	1	2	6	2	19	23	3	1	3	1	5	2	1	1	2	2	2	2		0	2	1	14	3	10	1	2	49744	1	2020	10.8146
064033223002	0640332230	0640332	河北省	石家庄市	64	2	1	1	3	1	1	2	2	2	2	1	2	1	2	1	2	2	24	24	3	1	6	1	5	1	1	1	2	2	2	1	1	1	2	1	24	2	14	1	4	49744	1	2020	10.8146
064033224001	0640332240	0640332	河北省	石家庄市	62	2	1	1	3	1	1	1	2	2	2	2	2	1	2	2	5	2	24	24	2	1	3	1	5	1	1	1	2	2	2	1	1	1	2	1	23.6667	2	20	2	3	23000	1	2020	10.0432
064033224002	0640332240	0640332	河北省	石家庄市	62	2	0	1	2	0	1	2	2	2	1	2	2	1	1	2	2	2	24	24	3	1	2	1	5	1	1	1	2	2	2	1	2	1	2	1	22	2	15	1	3	23000	1	2020	10.0432
064033226001	0640332260	0640332	河北省	石家庄市	60	2	1	1	3	0	1	2	2	2	1	2	2	1	2	2	1	2	24	24	3	2	0	2	1	2	2	2	2	2	2			0	1	1	25.3333	2	11	1	4	18900	1	2020	9.84692
064033228001	0640332280	0640332	河北省	石家庄市	68	2	1	1	2	0	1	2	2	2	2	2	2	1	2	2	2	2	24	24	3	2	1	1	2	2	2	2	2	2	2			0	2	1	14.6667	3	22	2	3	19308	1	2020	9.86827
064033228002	0640332280	0640332	河北省	石家庄市	64	2	0	1	1	0	1	2	2	2	1	2	2	1	1	1	4	2	24	24	3	2	0	2	1	2	2	2	2	2	2			0	1	1	10.6667	3	17	1	4	19308	1	2020	9.86827
064033229001	0640332290	0640332	河北省	石家庄市	84	4	1	2	2	0	1	2	2	2	1	2	2	1	2	1	3	2	24	24	2	2	0	2	1	2	2	2	2	2	2			0	1	1	13.6667	3	1	1	3	1080	1	2020	6.98472
064033234001	0640332340	0640332	河北省	石家庄市	83	4	0	2	2	0	1	2	2	2	1	2	2	1	1	1	4	2	21	24	2	2	0	2	1	2	2	2	2	2	2			0	1	1	11	3	18	1	4	1396	1	2020	7.24137
064033301001	0640333010	0640333	河北省	石家庄市	71	3	0	1	1	0	1	2	2	2	1	2	2	1	1	1	3	2	22	20	1	2	0	2	1	2	2	2	2	2	2			0	1	1	11.3333	3	29	2	4	5999	1	2020	8.69935
064033301002	0640333010	0640333	河北省	石家庄市	69	2	1	1	2	0	1	2	2	2	1	2	2	1	2	2	3	2	24	24	3	2	3	1	3	2	2	2	2	2	2			0	2	1	20	3	12	1	3	5999	1	2020	8.69935
064033302002	0640333020	0640333	河北省	石家庄市	81	4	0	1	1	0	1	2	2	2	2	2	2	1	1	1	3	2	24	21	3	2	0	2	1	2	2	2	2	2	2			0	1	1	8.66667	4	24	2	4	3796	1	2020	8.2417
064033304001	0640333040	0640333	河北省	石家庄市	65	2	0	1	2	0	1	2	2	2	1	2	2	1	1	1	3	2	24	24	3	2	2	1	3	2	2	2	2	2	2			0	2	1	17.6667	3	20	2	4	40699	1	2020	10.614
064033304002	0640333040	0640333	河北省	石家庄市	66	2	1	1	2	0	1	2	2	2	1	2	2	1	2	2	2	2	24	24	3	2	0	2	1	2	2	2	2	2	2			0	1	1	11.6667	3	15	1	3	40699	1	2020	10.614
064033306001	0640333060	0640333	河北省	石家庄市	62	2	0	1	1	0	1	2	2	2	1	2	2	1	1	1	4	2	24	24	2	2	1	1	2	2	2	2	2	2	2			0	2	1	15.3333	3	30	2	3	68488	1	2020	11.1344
064033306002	0640333060	0640333	河北省	石家庄市	61	2	1	1	3	1	1	2	2	2	2	1	2	1	2	2	1	2	24	24	3	1	2	1	5	1	2	1	2	2	1	1	1	1	2	1	23.3333	2	14	1	3	68488	1	2020	11.1344
064033308001	0640333080	0640333	河北省	石家庄市	85	4	0	2	1	0	1	2	2	2	1	2	2	1	1	1	2	2	22	17	3	2	1	1	2	2	2	2	2	2	2			0	2	1	4.66667	4	11	1	4	26998	1	2020	10.2035
064033309001	0640333090	0640333	河北省	石家庄市	62	2	1	1	3	0	1	2	2	2	1	2	2	1	2	1	4	2	24	24	2	1	2	1	5	2	1	2	2	2	2	2		0	2	1	20	3	12	1	4	17096	1	2020	9.7466
064033309002	0640333090	0640333	河北省	石家庄市	62	2	0	1	1	0	1	2	2	2	1	2	2	1	1	1	1	2	24	24	3	1	4	1	5	2	2	1	2	2	2	1	2	1	2	1	21	2	12	1	4	17096	1	2020	9.7466
064033311001	0640333110	0640333	河北省	石家庄市	60	2	0	1	3	0	1	2	2	2	1	2	2	1	1	1	5	2	24	24	4	1	1	1	5	1	1	2	2	2	2	1	2	1	2	1	25.3333	2	10	1	4	50960	1	2020	10.8388
064033312001	0640333120	0640333	河北省	石家庄市	77	3	1	1	1	0	1	2	2	2	1	2	2	1	2	1	2	2	23	24	3	2	1	1	2	2	2	2	2	2	2			0	2	1	17	3	13	1	4	4257	1	2020	8.35632
064033312002	0640333120	0640333	河北省	石家庄市	69	2	0	1	1	0	1	2	2	2	1	2	2	1	1	1	5	2	23	24	3	2	1	1	2	2	2	2	2	2	2			0	2	1	15	3	28	2	5	4257	1	2020	8.35632
064033314002	0640333140	0640333	河北省	石家庄市	62	2	1	1	1	0	1	2	2	2	1	2	2	1	2	1	2	2	24	24	5	2	0	2	1	2	2	2	2	2	2			0	1	1	10	3	13	1	4	2100	1	2020	7.64969
064033316002	0640333160	0640333	河北省	石家庄市	70	3	0	2	1	0	1	2	2	2	2	2	2	1	1	2	0	1	24	24	3	2	1	1	2	2	2	2	2	2	2			0	2	1	7.33333	4	20	2	2	3050	1	2020	8.0229
064033317001	0640333170	0640333	河北省	石家庄市	78	3	1	2	2	0	1	2	2	2	1	2	2	1	2	2	2	2	23	24	3	2	1	1	2	2	2	2	2	2	2			0	2	1	21	2	19	1	3	16852	1	2020	9.73222
064033319001	0640333190	0640333	河北省	石家庄市	72	3	0	1	1	0	1	2	2	2	1	2	2	1	1	1	4	2	24	12	2	2	0	2	1	2	2	2	2	2	2			0	1	1	5	4	31	2	4	57024	1	2020	10.9512
064033319002	0640333190	0640333	河北省	石家庄市	73	3	1	1	3	1	1	2	2	2	2	1	2	1	1	2	1	2	24	24	4	2	0	2	1	2	2	2	2	2	2			0	1	1	18	3	11	1	4	57024	1	2020	10.9512
064033321001	0640333210	0640333	河北省	石家庄市	63	2	1	1	2	0	1	2	2	2	1	2	2	1	2	2	3	2	20	24	3	1	0	2	4	1	1	1	2	2	2	1	1	1	1	1	18	3	16	1	4	24408	1	2020	10.1027
064033321002	0640333210	0640333	河北省	石家庄市	62	2	0	1	1	0	1	2	2	2	1	2	2	1	1	1	2	2	21	20	2	2	1	1	2	2	2	2	2	2	2			0	2	1	11	3	17	1	5	24408	1	2020	10.1027
064033322001	0640333220	0640333	河北省	石家庄市	66	2	1	1	1	0	1	2	2	2	1	2	2	1	2	2	4	2	16	22	2	2	0	2	1	2	2	2	2	2	2			0	1	1	12.6667	3	28	2	2	2099	1	2020	7.64922
064033322002	0640333220	0640333	河北省	石家庄市	66	2	0	1	1	0	1	2	2	2	1	2	2	1	1	1	4	2	20	18	1	2	2	1	3	2	2	2	2	2	2			0	2	1	12.3333	3	9	1	2	2099	1	2020	7.64922
064033324001	0640333240	0640333	河北省	石家庄市	65	2	0	2	1	0	1	2	2	2	1	2	2	1	1	1	10	2	24	23	1	2	1	1	2	2	2	2	2	2	2			0	2	1	9	4	24	2	4	4296	2	2020	8.36544
064033325002	0640333250	0640333	河北省	石家庄市	63	2	0	2	1	0	1	2	2	2	1	2	2	1	1	1	2	2	24	24	3	2	0	2	1	2	2	2	2	2	2			0	1	1	11	3	27	2	5	1560	1	2020	7.35244
064033326001	0640333260	0640333	河北省	石家庄市	70	3	1	1	2	0	1	2	2	2	1	2	2	1	2	2	10	2	20	15	1	2	0	2	1	2	2	2	2	2	2			0	1	1	5	4	29	2	3	4497	1	2020	8.41117
064033326002	0640333260	0640333	河北省	石家庄市	72	3	0	1	2	0	1	2	2	2	1	2	2	1	1	1	3	2	23	24	3	2	0	2	1	2	2	2	2	2	2			0	1	2	21.6667	2	21	2	3	4497	1	2020	8.41117
064033327001	0640333270	0640333	河北省	石家庄市	69	2	1	1	2	0	1	2	2	2	1	2	2	1	2	1	7	2	24	24	4	2	0	2	1	2	2	2	2	2	2			0	1	1	21	2	11	1	4	15092	1	2020	9.62192
064033327002	0640333270	0640333	河北省	石家庄市	65	2	0	1	1	0	1	2	2	2	1	2	2	1	1	1	6	2	21	22	1	2	0	2	1	2	2	2	2	2	2			0	1	1	16	3	26	2	3	15092	1	2020	9.62192
064033329002	0640333290	0640333	河北省	石家庄市	68	2	1	2	1	0	1	2	2	2	1	2	2	1	2	1	4	2	24	24	2	1	0	2	4	2	1	1	2	2	2	2		0	1	1	21	2	22	2	4	5256	1	2020	8.56713
064033330001	0640333300	0640333	河北省	石家庄市	60	2	0	1	2	0	1	2	2	2	1	2	2	1	1	1	3	2	24	24	3	2	1	1	2	2	2	2	2	2	2			0	2	1	22.3333	2	17	1	3	4060	1	2020	8.30894
064033330002	0640333300	0640333	河北省	石家庄市	62	2	1	1	2	0	1	2	2	2	1	2	2	1	2	2	3	2	24	24	3	2	0	2	1	2	2	2	2	2	2			0	1	1	21	2	11	1	3	4060	2	2020	8.30894
064033331001	0640333310	0640333	河北省	石家庄市	62	2	0	1	3	0	1	2	2	2	1	2	2	1	1	1	1	2	24	24	3	2	0	2	1	2	2	2	2	2	2			0	1	1	23	2	17	1	4	10420	1	2020	9.25148
064033334001	0640333340	0640333	河北省	石家庄市	73	3	0	2	1	0	1	2	2	2	1	2	2	1	1	1	5	2	14	11	2	2	0	2	1	2	2	2	2	2	2			0	1	1	10.3333	3	26	2	4	47999	1	2020	10.7789
064033336001	0640333360	0640333	河北省	石家庄市	72	3	0	2	2	0	1	2	2	2	1	2	2	1	1	1	1	2	24	24	3	2	0	2	1	2	2	2	2	2	2			0	1	1	14.6667	3	35	2	4	2096	2	2020	7.64779
064033343001	0640333430	0640333	河北省	石家庄市	64	2	0	1	2	0	1	2	2	2	1	2	2	1	1	2	4	2	24	24	3	1	0	2	4	2	1	1	2	2	2	1	2	1	1	1	10.6667	3	10	1	3	31080	1	2020	10.3443
064033343002	0640333430	0640333	河北省	石家庄市	68	2	1	1	2	1	1	1	2	2	2	2	2	1	2	2	3	2	24	24	3	1	2	1	5	2	1	1	2	2	1	1	1	1	2	1	17.3333	3	15	1	3	31080	1	2020	10.3443
064604101001	0646041010	0646041	河北省	沧州市	70	3	1	1	2	1	1	1	2	2	2	2	2	1	2	1	2	2	24	24	3	2	0	2	1	2	2	2	2	2	2			0	1	1	17.3333	3	18	1	3	48000	1	2020	10.779
064604101002	0646041010	0646041	河北省	沧州市	64	2	0	1	1	1	1	2	2	1	2	2	2	1	1	1	3	2	24	24	4	2	0	2	1	2	2	2	2	2	2			0	1	1	23	2	10	1	4	48000	1	2020	10.779
064604105001	0646041050	0646041	河北省	沧州市	66	2	1	1	4	1	1	1	2	2	2	2	2	2	2	2	8	2	22	24	2	1	0	2	4	2	1	2	2	2	2	2		0	1	1	16	3	11	1	4	187500	1	2020	12.1415
064604105002	0646041050	0646041	河北省	沧州市	67	2	0	1	2	1	1	1	2	2	2	2	2	2	1	1	6	2	23	24	3	1	0	2	4	1	1	1	2	2	2	1	2	1	1	1	23	2	17	1	3	187500	1	2020	12.1415
064604109001	0646041090	0646041	河北省	沧州市	62	2	0	1	1	1	1	2	2	1	2	2	2	1	1	1	6	2	24	24	3	1	0	2	4	1	2	1	2	2	2	1	2	1	1	2	21.3333	2	25	2	3	1200	1	2020	7.09008
064604110001	0646041100	0646041	河北省	沧州市	79	3	0	1	1	1	1	1	2	2	2	2	2	1	1	1	4	2	24	24	5	2	0	2	1	2	2	2	2	2	2			0	1	2	15.3333	3	21	2	4	109400	1	2020	11.6028
064604110002	0646041100	0646041	河北省	沧州市	83	4	1	1	1	1	1	1	2	2	2	2	2	1	1	1	3	2	24	24	3	2	0	2	1	2	2	2	2	2	2			0	1	2	21	2	13	1	4	109400	1	2020	11.6028
064604111002	0646041110	0646041	河北省	沧州市	71	3	0	1	2	1	1	2	2	2	2	2	2	1	1	1	12	2	24	15	1	1	0	2	4	1	1	1	2	2	1	1	1	1	1	1	22.6667	2	33	2	3	34000	1	2020	10.4341
064604115002	0646041150	0646041	河北省	沧州市	72	3	1	1	1	1	1	1	2	2	2	2	2	1	2	2	1	2	24	23	3	2	2	1	3	2	2	2	2	2	2			0	2	1	21	2	15	1	3	51600	1	2020	10.8513
064604116001	0646041160	0646041	河北省	沧州市	63	2	1	1	2	1	1	1	2	2	2	2	2	1	1	1	4	2	24	24	3	1	1	1	5	2	1	2	2	2	2	1	2	1	2	1	18.3333	3	10	1	5	49400	1	2020	10.8077
064604116002	0646041160	0646041	河北省	沧州市	63	2	0	1	1	1	1	2	2	1	2	2	2	1	1	1	9	2	23	24	3	1	1	1	5	1	1	2	2	2	2	1	2	1	2	1	18	3	16	1	3	49400	1	2020	10.8077
064604121001	0646041210	0646041	河北省	沧州市	78	3	1	2	2	1	1	1	2	2	2	2	2	1	1	1	4	2	24	24	3	2	1	1	2	2	2	2	2	2	2			0	2	2	14	3	18	1	3	30000	1	2020	10.309
064604123001	0646041230	0646041	河北省	沧州市	60	2	1	1	3	0	1	2	2	2	1	2	2	1	1	1	1	2	24	24	4	2	2	1	3	2	2	2	2	2	2			0	2	1	22.6667	2	23	2	3	22096	1	2020	10.0032
064604125001	0646041250	0646041	河北省	沧州市	65	2	1	1	2	1	1	1	2	2	2	2	2	1	2	2	2	2	24	24	5	1	2	1	5	1	1	1	2	2	2	1	2	1	2	1	20	3	10	1	4	65000	1	2020	11.0821
064604125002	0646041250	0646041	河北省	沧州市	63	2	0	1	2	1	1	1	2	2	2	2	2	1	2	1	6	2	24	24	3	2	1	1	2	2	2	2	2	2	2			0	2	1	20	3	15	1	4	65000	1	2020	11.0821
064604126001	0646041260	0646041	河北省	沧州市	63	2	1	1	1	1	1	2	2	1	2	2	2	1	2	1	3	2	24	24	3	1	0	2	4	2	1	2	2	2	2	1	2	1	1	1	22.6667	2	28	2	5	29600	1	2020	10.2955
064604127001	0646041270	0646041	河北省	沧州市	70	3	0	1	1	1	1	1	2	2	2	2	2	1	1	1	4	2	23	24	2	1	2	1	5	1	2	1	2	2	2	1	2	1	2	1	16.3333	3	23	2	4	53200	1	2020	10.8818
064604127002	0646041270	0646041	河北省	沧州市	72	3	1	1	1	1	1	1	2	2	2	2	2	1	2	1	5	2	23	17	2	2	0	2	1	2	2	2	2	2	2			0	1	2	8.66667	4	21	2	4	53200	1	2020	10.8818
064604201002	0646042010	0646042	河北省	沧州市	63	2	1	1	2	0	1	2	2	2	1	2	2	1	2	1	4	2	23	24	3	2	0	2	1	2	2	2	2	2	2			0	1	1	18.6667	3	16	1	4	16380	1	2020	9.70382
064604212001	0646042120	0646042	河北省	沧州市	63	2	0	1	3	1	1	2	2	2	2	1	2	1	1	1	3	2	24	24	3	1	4	1	5	2	1	2	2	2	2	1	1	1	2	1	5.66667	4	10	1	4	36000	1	2020	10.4913
064604214002	0646042140	0646042	河北省	沧州市	62	2	0	2	3	1	1	2	2	2	2	1	2	1	1	2	2	2	24	24	3	1	2	1	5	1	1	1	2	2	2	1	1	1	2	1	25.3333	2	14	1	4	81000	1	2020	11.3022
064604217001	0646042170	0646042	河北省	沧州市	63	2	0	1	2	1	1	1	2	2	2	2	2	1	1	1	3	2	24	20	2	1	0	2	4	1	1	1	2	2	2	1	1	1	1	1	15.6667	3	17	1	3	79000	1	2020	11.2772
064604217002	0646042170	0646042	河北省	沧州市	66	2	1	1	3	1	1	1	2	2	2	2	2	1	2	2	3	2	23	24	3	1	0	2	4	1	1	1	1	2	2	1	1	1	1	1	21	2	12	1	3	79000	1	2020	11.2772
064604218001	0646042180	0646042	河北省	沧州市	60	2	1	1	2	1	1	1	2	2	2	2	2	1	2	2	3	2	24	24	4	1	0	2	4	1	1	2	2	2	2	1	1	1	1	1	21	2	10	1	3	80000	1	2020	11.2898
064604310001	0646043100	0646043	河北省	沧州市	62	2	1	1	3	1	1	1	2	2	2	2	2	1	1	2	3	2	23	24	2	1	1	1	5	1	1	1	2	1	2	1	1	1	2	1	22.6667	2	21	2	3	138400	1	2020	11.8379
064604310002	0646043100	0646043	河北省	沧州市	61	2	0	1	3	1	1	1	2	2	2	2	2	1	1	1	5	2	24	24	3	1	0	2	4	1	1	1	1	2	2	1	2	1	1	2	19.6667	3	20	2	3	138400	1	2020	11.8379
064604311002	0646043110	0646043	河北省	沧州市	63	2	1	1	1	1	1	2	2	1	2	2	2	1	2	2	6	2	24	24	5	1	2	1	5	2	1	2	2	2	2	1	2	1	2	1	16.3333	3	10	1	4	41280	1	2020	10.6281
064604316001	0646043160	0646043	河北省	沧州市	63	2	1	2	2	1	1	1	2	2	2	2	2	1	1	1	4	2	24	24	3	2	1	1	2	2	2	2	2	2	2			0	2	1	22	2	14	1	3	56100	1	2020	10.9349
064604317002	0646043170	0646043	河北省	沧州市	68	2	0	1	2	1	1	1	2	2	2	2	2	1	1	1	3	2	24	24	5	2	0	2	1	2	2	2	2	2	2			0	1	1	26	2	10	1	5	258000	1	2020	12.4607
065546103002	0655461030	0655461	河北省	承德市	68	2	1	1	2	0	1	2	2	2	1	2	2	1	1	2	1	2	24	24	3	2	1	1	2	2	2	2	2	2	2			0	2	1	17.3333	3	12	1	4	16760	1	2020	9.72675
065546105001	0655461050	0655461	河北省	承德市	70	3	1	1	1	0	1	2	2	2	1	2	2	1	2	2	2	2	23	24	3	2	0	2	1	2	2	2	2	2	2			0	1	1	10.6667	3	10	1	3	4460	1	2020	8.4029
065546105002	0655461050	0655461	河北省	承德市	71	3	0	1	1	0	1	2	2	2	1	2	2	1	1	1	2	2	24	24	3	2	1	1	2	2	2	2	2	2	2			0	2	1	15	3	19	1	4	4460	1	2020	8.4029
065546106001	0655461060	0655461	河北省	承德市	60	2	1	1	3	0	1	2	1	2	2	2	2	1	2	1	0	1	24	24	2	2	0	2	1	2	2	2	2	2	2			0	1	2	19.3333	3	23	2	2	1000	1	2020	6.90776
065546108001	0655461080	0655461	河北省	承德市	69	2	0	2	1	0	1	2	2	2	2	2	2	1	1	1	4	2	22	24	3	1	0	2	4	2	1	1	2	2	2	2		0	1	2	16.6667	3	18	1	4	0	1	2020
065546111002	0655461110	0655461	河北省	承德市	62	2	1	1	2	0	1	2	2	2	1	2	2	1	2	2	1	2	23	24	3	1	0	2	4	2	1	1	1	2	2	1	1	1	1	1	19.3333	3	11	1	4	3420	1	2020	8.1374
065546112001	0655461120	0655461	河北省	承德市	72	3	1	1	1	0	1	2	2	2	1	2	2	1	2	1	3	2	24	24	3	2	1	1	2	2	2	2	2	2	2			0	2	1	13.3333	3	14	1	4	49400	1	2020	10.8077
065546112002	0655461120	0655461	河北省	承德市	68	2	0	1	2	0	1	2	2	2	1	2	2	1	2	1	3	2	24	18	3	2	2	1	3	2	2	2	2	2	2			0	2	2	8	4	31	2	4	49400	1	2020	10.8077
065546114001	0655461140	0655461	河北省	承德市	69	2	1	1	2	0	1	2	2	2	1	2	2	1	2	2	3	2	24	24	2	2	1	1	2	2	2	2	2	2	2			0	2	1	18.3333	3	25	2	4	2140	1	2020	7.66856
065546114002	0655461140	0655461	河北省	承德市	68	2	0	1	1	0	1	2	2	2	1	2	2	1	1	2	5	2	24	24	3	2	1	1	2	2	2	2	2	2	2			0	2	1	4.66667	4	18	1	3	2140	1	2020	7.66856
065546115002	0655461150	0655461	河北省	承德市	67	2	0	1	1	0	1	2	2	2	1	2	2	1	2	2	1	2	24	20	5	2	0	2	1	2	2	2	2	2	2			0	1	1	13.3333	3	27	2	3	2800	1	2020	7.93737
065546116001	0655461160	0655461	河北省	承德市	72	3	0	1	1	0	1	2	2	2	2	2	2	1	1	1	3	2	22	19	1	2	0	2	1	2	2	2	2	2	2			0	1	1	14.6667	3	13	1	4	1296	1	2020	7.16704
065546116002	0655461160	0655461	河北省	承德市	77	3	1	1	2	0	1	2	2	2	2	2	2	1	1	1	4	2	23	24	3	1	0	2	4	2	1	1	2	2	2	2		0	1	1	19.6667	3	10	1	4	1296	1	2020	7.16704
065546118001	0655461180	0655461	河北省	承德市	63	2	0	1	1	0	1	2	2	2	1	2	2	1	1	2	2	2	24	24	3	2	1	1	2	2	2	2	2	2	2			0	2	1	11	3	15	1	1	6000	2	2020	8.69951
065546118003	0655461180	0655461	河北省	承德市	60	2	1	1	1	0	1	2	2	2	1	2	2	1	2	2	2	2	24	21	1	2	0	2	1	2	2	2	2	2	2			0	1	1	8.66667	4	20	2	1	6000	1	2020	8.69951
065546121001	0655461210	0655461	河北省	承德市	69	2	1	2	1	0	1	2	2	2	1	2	2	1	2	1	3	2	24	24	3	2	0	2	1	2	2	2	2	2	2			0	1	1	5	4	23	2	3	21198	1	2020	9.96166
065546122001	0655461220	0655461	河北省	承德市	61	2	0	1	1	0	1	2	2	2	2	2	2	1	1	1	2	2	19	17	4	2	0	2	1	2	2	2	2	2	2			0	1	1	19.3333	3	16	1	3	0	1	2020
065546122002	0655461220	0655461	河北省	承德市	70	3	1	1	2	0	1	2	2	2	2	2	2	1	2	1	4	2	23	24	2	2	0	2	1	2	2	2	2	2	2			0	1	1	19	3	21	2	3	0	1	2020
065546123001	0655461230	0655461	河北省	承德市	67	2	1	1	2	0	1	2	2	2	1	2	2	1	2	1	3	2	24	24	2	2	1	1	2	2	2	2	2	2	2			0	2	1	12	3	23	2	3	7999	1	2020	8.98707
065546123002	0655461230	0655461	河北省	承德市	69	2	0	1	1	0	1	2	2	2	1	2	2	1	1	2	0	1	24	23	3	1	1	1	5	1	2	2	2	2	1	1	1	1	2	1	4	4	23	2	3	7999	1	2020	8.98707
065546201002	0655462010	0655462	河北省	承德市	68	2	0	2	1	0	1	2	2	2	1	2	2	1	1	1	5	2	24	23	3	2	0	2	1	2	2	2	2	2	2			0	1	2	20	3	18	1	2	1200	1	2020	7.09008
065546203002	0655462030	0655462	河北省	承德市	73	3	1	1	3	0	1	2	2	2	1	2	2	1	2	1	5	2	24	23	2	1	2	1	5	2	1	2	2	2	2	1	1	1	2	2	18	3	11	1	4	42700	1	2020	10.662
065546204002	0655462040	0655462	河北省	承德市	64	2	1	1	1	0	1	2	2	2	1	2	2	1	2	2	9	2	23	24	2	2	1	1	2	2	2	2	2	2	2			0	2	1	15.6667	3	15	1	3	3300	1	2020	8.10168
065546207001	0655462070	0655462	河北省	承德市	64	2	1	2	2	0	1	2	2	2	1	2	2	1	1	2	7	2	23	24	1	2	2	1	3	2	2	2	2	2	2			0	2	1	19	3	24	2	3	1296	1	2020	7.16704
065546208001	0655462080	0655462	河北省	承德市	71	3	1	1	2	0	1	2	2	2	1	2	2	1	2	1	8	2	24	22	2	2	0	2	1	2	2	2	2	2	2			0	1	1	14.3333	3	27	2	3	17400	1	2020	9.76423
065546208002	0655462080	0655462	河北省	承德市	67	2	0	1	1	0	1	2	2	2	1	2	2	1	1	1	6	2	23	19	2	2	1	1	2	2	2	2	2	2	2			0	2	1	12.6667	3	30	2	3	17400	1	2020	9.76423
065546210001	0655462100	0655462	河北省	承德市	64	2	0	1	1	0	1	2	2	2	2	2	1	1	1	1	4	2	23	18	2	1	1	1	5	1	2	1	2	2	2	1	2	1	2	1	11	3	35	2	3	5548	1	2020	8.62119
065546211002	0655462110	0655462	河北省	承德市	63	2	1	2	2	0	1	2	2	2	1	2	2	1	2	2	2	2	24	24	5	2	1	1	2	2	2	2	2	2	2			0	2	1	18	3	31	2	3	1320	2	2020	7.18539
065546212001	0655462120	0655462	河北省	承德市	60	2	1	1	2	0	1	2	2	2	1	2	2	1	2	2	3	2	24	24	3	2	1	1	2	2	2	2	2	2	2			0	2	1	17	3	16	1	3	2296	1	2020	7.73892
065546213001	0655462130	0655462	河北省	承德市	65	2	1	1	1	0	1	2	2	2	1	2	2	1	2	2	0	1	24	24	3	2	0	2	1	2	2	2	2	2	2			0	1	1	12.6667	3	13	1	3	6470	1	2020	8.77493
065546213002	0655462130	0655462	河北省	承德市	62	2	0	1	1	0	1	2	2	2	1	2	2	1	1	1	4	2	22	16	3	2	0	2	1	2	2	2	2	2	2			0	1	1	8.66667	4	18	1	4	6470	1	2020	8.77493
065546214001	0655462140	0655462	河北省	承德市	64	2	0	1	1	0	1	2	2	2	1	2	2	1	1	1	3	2	24	24	2	2	1	1	2	2	2	2	2	2	2			0	2	1	9	4	11	1	4	13360	1	2020	9.50002
065546214002	0655462140	0655462	河北省	承德市	64	2	1	1	2	0	1	2	2	2	1	2	2	1	2	2	1	2	24	24	3	1	1	1	5	2	1	2	2	2	2	1	1	1	2	1	16	3	14	1	5	13360	1	2020	9.50002
065546215001	0655462150	0655462	河北省	承德市	64	2	1	1	2	1	1	1	2	2	2	2	2	1	2	1	4	2	24	24	2	1	1	1	5	2	1	2	2	2	2	1	2	1	2	1	19.6667	3	21	2	3	41308	1	2020	10.6288
065546215002	0655462150	0655462	河北省	承德市	65	2	0	1	2	0	1	2	2	2	1	2	2	1	1	1	4	2	24	24	2	2	0	2	1	2	2	2	2	2	2			0	1	1	17	3	29	2	3	41308	1	2020	10.6288
065546216002	0655462160	0655462	河北省	承德市	82	4	0	2	1	0	1	2	2	2	1	2	2	1	1	1	3	2	22	15	3	2	1	1	2	2	2	2	2	2	2			0	2	1	1	4	8	1	3	5998	1	2020	8.69918
065546217002	0655462170	0655462	河北省	承德市	63	2	1	1	2	0	1	2	2	2	1	2	2	1	2	2	1	2	24	24	3	1	2	1	5	1	1	1	2	2	2	1	1	1	2	1	17.3333	3	15	1	4	17652	1	2020	9.7786
065546218001	0655462180	0655462	河北省	承德市	68	2	0	1	1	0	1	2	2	2	1	2	2	1	1	1	1	2	24	24	5	2	0	2	1	2	2	2	2	2	2			0	1	1	15.3333	3	12	1	4	45200	2	2020	10.7189
065546218002	0655462180	0655462	河北省	承德市	68	2	1	1	2	1	1	2	2	2	2	1	2	2	2	2	5	2	24	24	3	2	0	2	1	2	2	2	2	2	2			0	1	1	12	3	17	1	3	45200	2	2020	10.7189
065546220001	0655462200	0655462	河北省	承德市	63	2	1	1	3	0	1	2	2	2	1	2	2	1	2	1	3	2	24	24	2	1	1	1	5	1	1	1	1	2	2	1	2	1	2	2	13.3333	3	19	1	4	8208	1	2020	9.01286
065546220002	0655462200	0655462	河北省	承德市	64	2	0	1	1	0	1	2	2	2	2	2	2	1	1	1	4	2	24	24	2	2	0	2	1	2	2	2	2	2	2			0	1	1	16.3333	3	19	1	3	8208	1	2020	9.01286
065546221001	0655462210	0655462	河北省	承德市	64	2	0	1	1	0	1	2	2	2	1	2	2	1	1	1	8	2	23	24	2	2	0	2	1	2	2	2	2	2	2			0	1	1	12	3	23	2	3	8600	1	2020	9.05952
065546221002	0655462210	0655462	河北省	承德市	62	2	1	1	2	0	1	2	2	2	1	2	2	1	2	1	3	2	24	24	5	2	0	2	1	2	2	2	2	2	2			0	1	1	6	4	10	1	4	8600	1	2020	9.05952
065546302002	0655463020	0655463	河北省	承德市	60	2	1	1	1	0	1	2	2	2	1	2	2	1	2	2	4	2	22	24	3	2	1	1	2	2	2	2	2	2	2			0	2	1	12.3333	3	29	2	4	3296	1	2020	8.10046
065546306001	0655463060	0655463	河北省	承德市	63	2	0	1	1	0	1	2	2	2	1	2	2	1	1	1	3	2	24	24	3	2	0	2	1	2	2	2	2	2	2			0	1	1	11.6667	3	22	2	3	3200	1	2020	8.07091
065546306002	0655463060	0655463	河北省	承德市	62	2	1	1	1	0	1	2	2	2	1	2	2	1	2	1	3	2	22	19	1	2	1	1	2	2	2	2	2	2	2			0	2	2	4	4	21	2	4	3200	1	2020	8.07091
065546307001	0655463070	0655463	河北省	承德市	74	3	0	1	2	0	1	2	2	2	1	2	2	1	1	1	4	2	24	24	2	2	0	2	1	2	2	2	2	2	2			0	1	1	15	3	22	2	3	0	1	2020
065546307002	0655463070	0655463	河北省	承德市	73	3	1	1	2	0	1	2	2	2	1	2	2	1	2	2	5	2	21	24	2	2	2	1	3	2	2	2	2	2	2			0	2	1	3	4	29	2	2	0	1	2020
065546308002	0655463080	0655463	河北省	承德市	60	2	1	1	2	0	1	2	2	2	2	2	1	1	1	2	0	1	24	24	3	2	1	1	2	2	2	2	2	2	2			0	2	2	4	4	12	1	3	4200	1	2020	8.34284
065546310001	0655463100	0655463	河北省	承德市	75	3	0	1	2	0	1	2	2	2	2	2	2	1	1	1	3	2	24	24	3	2	1	1	2	2	2	2	2	2	2			0	2	1	18	3	16	1	3	79600	1	2020	11.2848
065546310002	0655463100	0655463	河北省	承德市	76	3	1	1	3	1	1	2	2	2	2	2	2	1	2	1	3	2	24	24	3	2	1	1	2	2	2	2	2	2	2			0	2	1	18	3	11	1	3	79600	1	2020	11.2848
065546316001	0655463160	0655463	河北省	承德市	70	3	0	2	1	0	1	2	2	2	1	2	2	1	1	1	3	2	20	16	2	2	1	1	2	2	2	2	2	2	2			0	2	2	14	3	34	2	3	4200	2	2020	8.34284
065546318001	0655463180	0655463	河北省	承德市	64	2	0	1	1	0	1	2	2	2	1	2	2	1	1	2	2	2	24	24	3	2	1	1	2	2	2	2	2	2	2			0	2	1	12.3333	3	13	1	4	2900	1	2020	7.97247
065546318002	0655463180	0655463	河北省	承德市	68	2	1	1	1	0	1	2	2	2	1	2	2	1	2	2	5	2	23	24	3	2	0	2	1	2	2	2	2	2	2			0	1	1	11	3	15	1	4	2900	1	2020	7.97247
065546319001	0655463190	0655463	河北省	承德市	65	2	1	1	1	0	1	2	2	2	1	2	2	2	2	2	5	2	24	24	3	2	0	2	1	2	2	2	2	2	2			0	1	1	16.3333	3	15	1	3	28000	1	2020	10.24
065546319002	0655463190	0655463	河北省	承德市	64	2	0	1	1	0	1	2	2	2	1	2	2	1	1	1	5	2	24	22	2	2	0	2	1	2	2	2	2	2	2			0	1	2	0	4	35	2	3	28000	1	2020	10.24
065546321001	0655463210	0655463	河北省	承德市	62	2	0	1	1	0	1	2	2	2	2	2	2	1	1	1	9	2	24	22	2	2	1	1	2	2	2	2	2	2	2			0	2	1	2	4	26	2	4	51200	1	2020	10.8435
065546321002	0655463210	0655463	河北省	承德市	63	2	1	1	3	1	1	2	2	2	2	2	2	1	2	1	2	2	23	24	3	2	0	2	1	2	2	2	2	2	2			0	1	1	24.6667	2	14	1	3	51200	1	2020	10.8435
065546323001	0655463230	0655463	河北省	承德市	62	2	0	1	2	0	1	2	2	2	1	2	2	1	1	1	4	2	24	24	2	2	0	2	1	2	2	2	2	2	2			0	1	2	2	4	35	2	3	3000	1	2020	8.00637
065546323002	0655463230	0655463	河北省	承德市	62	2	1	1	1	0	1	2	2	2	1	2	2	1	2	2	6	2	20	20	2	1	1	1	5	2	2	1	1	2	2	1	1	1	2	1	18	3	26	2	3	3000	1	2020	8.00637
065546326001	0655463260	0655463	河北省	承德市	67	2	1	1	1	0	1	2	1	2	2	2	2	1	2	1	1	2	24	24	3	2	0	2	1	2	2	2	2	2	2			0	1	1	6.33333	4	13	1	4	2400	1	2020	7.78322
065546326002	0655463260	0655463	河北省	承德市	67	2	0	1	1	0	1	2	2	2	1	2	2	1	1	1	2	2	24	24	3	2	0	2	1	2	2	2	2	2	2			0	1	1	12.6667	3	10	1	4	2400	1	2020	7.78322
065546328001	0655463280	0655463	河北省	承德市	64	2	0	1	1	0	1	2	2	2	1	2	2	1	1	1	0	1	24	24	3	2	0	2	1	2	2	2	2	2	2			0	1	1	14.3333	3	17	1	3	1500	1	2020	7.31322
065546328002	0655463280	0655463	河北省	承德市	64	2	1	1	2	0	1	2	2	2	1	2	2	1	1	2	4	2	24	24	2	2	0	2	1	2	2	2	2	2	2			0	1	1	13.3333	3	12	1	3	1500	1	2020	7.31322
065546330002	0655463300	0655463	河北省	承德市	89	4	1	2	1	0	1	2	2	2	1	2	2	1	1	1	1	2	24	16	3	2	0	2	1	2	2	2	2	2	2			0	1	1	5	4	2	1	4	1100	1	2020	7.00307
072428103001	0724281030	0724281	江西省	景德镇市	80	4	0	2	1	1	2	1	2	2	2	2	2	1	1	1	4	2	24	24	2	2	1	1	2	2	2	2	2	2	2			0	2	1	5	4	19	1	4	108000	1	2020	11.5899
072428122002	0724281220	0724281	江西省	景德镇市	60	2	1	1	2	1	2	1	2	2	2	2	2	1	1	1	3	2	24	24	3	1	0	2	4	2	1	2	2	2	2	2		0	1	2	21.3333	2	16	1	3	134200	1	2020	11.8071
072428209001	0724282090	0724282	江西省	景德镇市	63	2	1	1	3	1	2	1	2	2	2	2	2	1	2	2	0	1	24	24	3	2	0	2	1	2	2	2	2	2	2			0	1	1	25.6667	2	12	1	4	23830	1	2020	10.0787
072428310001	0724283100	0724283	江西省	景德镇市	62	2	1	1	3	1	2	1	2	2	2	2	2	1	2	2	1	2	24	24	4	1	1	1	5	1	1	2	2	2	1	1	1	1	2	1	20	3	16	1	3	139200	1	2020	11.8437
072428313001	0724283130	0724283	江西省	景德镇市	81	4	1	1	1	1	2	1	2	2	2	2	2	1	2	2	1	2	24	24	5	2	2	1	3	2	2	2	2	2	2			0	2	1	16.3333	3	20	2	3	39220	1	2020	10.5769
074002101001	0740021010	0740021	江西省	南昌市	65	2	1	1	2	0	2	2	2	2	1	2	2	2	2	1	3	2	24	24	3	2	0	2	1	2	2	2	2	2	2			0	1	1	12	3	28	2	4	40500	1	2020	10.6091
074002103001	0740021030	0740021	江西省	南昌市	61	2	1	1	2	0	2	2	2	2	1	2	2	1	2	2	1	2	24	24	5	2	0	2	1	2	2	2	2	2	2			0	1	1	14.6667	3	15	1	5	31100	1	2020	10.345
074002105001	0740021050	0740021	江西省	南昌市	74	3	0	2	1	0	2	2	2	2	2	2	2	2	1	1	0	1	23	24	5	2	2	1	3	2	2	2	2	2	2			0	2	1	11.3333	3	28	2	3	2800	1	2020	7.93737
074002106001	0740021060	0740021	江西省	南昌市	66	2	0	2	1	0	2	2	2	2	1	2	2	2	1	1	0	1	24	24	5	2	0	2	1	2	2	2	2	2	2			0	1	1	3.33333	4	9	1	4	101800	1	2020	11.5308
074002108001	0740021080	0740021	江西省	南昌市	69	2	0	2	1	0	2	2	2	2	1	2	2	2	1	1	3	2	24	24	2	2	0	2	1	2	2	2	2	2	2			0	1	1	13.6667	3	31	2	3	5200	1	2020	8.55641
074002109001	0740021090	0740021	江西省	南昌市	75	3	1	1	2	0	2	2	2	2	1	2	2	2	2	1	1	2	24	24	3	2	0	2	1	2	2	2	2	2	2			0	1	1	16.6667	3	16	1	3	19050	1	2020	9.85482
074002110001	0740021100	0740021	江西省	南昌市	66	2	0	2	1	0	2	2	2	2	1	2	2	1	1	1	1	2	24	24	3	1	0	2	4	1	2	2	2	2	2	1	2	1	1	1	7	4	13	1	4	162459	1	2020	11.9982
074002111001	0740021110	0740021	江西省	南昌市	64	2	0	1	1	0	2	2	2	2	1	2	2	1	1	1	1	2	24	24	3	2	0	2	1	2	2	2	2	2	2			0	1	1	11.6667	3	23	2	3	35020	1	2020	10.4637
074002111002	0740021110	0740021	江西省	南昌市	73	3	1	1	2	0	2	2	2	2	1	2	2	1	1	2	2	2	21	22	3	2	1	1	2	2	2	2	2	2	2			0	2	1	11	3	13	1	3	35020	1	2020	10.4637
074002115001	0740021150	0740021	江西省	南昌市	63	2	0	1	2	0	2	2	2	2	1	2	2	1	1	1	0	1	22	24	3	2	1	1	2	2	2	2	2	2	2			0	2	1	12	3	18	1	3	1710	1	2020	7.44425
074002115002	0740021150	0740021	江西省	南昌市	66	2	1	1	2	0	2	2	2	2	1	2	2	1	2	1	3	2	23	23	3	2	0	2	1	2	2	2	2	2	2			0	1	1	5.66667	4	26	2	2	1710	1	2020	7.44425
074002116002	0740021160	0740021	江西省	南昌市	68	2	1	1	1	0	2	2	2	2	1	2	2	2	2	2	2	2	24	24	3	2	0	2	1	2	2	2	2	2	2			0	1	1	0	4	0	1	4	1296	1	2020	7.16704
074002118001	0740021180	0740021	江西省	南昌市	65	2	1	1	1	0	2	2	2	2	1	2	2	1	2	2	0	1	23	24	3	2	0	2	1	2	2	2	2	2	2			0	1	1	17.6667	3	17	1	4	32520	2	2020	10.3896
074002118002	0740021180	0740021	江西省	南昌市	62	2	0	1	2	0	2	2	2	2	1	2	2	1	1	1	1	2	24	24	3	2	0	2	1	2	2	2	2	2	2			0	1	1	4	4	9	1	3	32520	2	2020	10.3896
074002120002	0740021200	0740021	江西省	南昌市	62	2	0	1	1	0	2	2	2	2	1	2	2	1	1	1	0	1	24	24	3	1	0	2	4	1	2	1	2	2	2	1	2	1	1	1	6.33333	4	14	1	4	24908	1	2020	10.1229
074002125001	0740021250	0740021	江西省	南昌市	77	3	0	1	2	0	2	2	2	2	1	2	2	1	1	1	0	1	24	24	3	2	0	2	1	2	2	2	2	2	2			0	1	2	9	4	22	2	3	9550	1	2020	9.1643
074002125002	0740021250	0740021	江西省	南昌市	82	4	1	1	1	0	2	2	2	2	1	2	2	1	1	2	0	1	24	24	4	2	0	2	1	2	2	2	2	2	2			0	1	1	2	4	0	1	4	9550	1	2020	9.1643
074002201001	0740022010	0740022	江西省	南昌市	62	2	0	1	1	0	2	2	2	2	1	2	2	1	1	1	2	2	24	23	3	2	2	1	3	2	2	2	2	2	2			0	2	1	3.33333	4	18	1	4	3440	1	2020	8.14323
074002201002	0740022010	0740022	江西省	南昌市	65	2	1	1	1	0	2	2	2	2	1	2	2	1	2	2	2	2	24	24	3	2	0	2	1	2	2	2	2	2	2			0	1	1	11.3333	3	28	2	4	3440	1	2020	8.14323
074002202002	0740022020	0740022	江西省	南昌市	84	4	0	1	1	0	2	2	2	2	1	2	2	1	1	1	2	2	21	22	2	2	1	1	2	2	2	2	2	2	2			0	2	1	5	4	20	2	4	8900	1	2020	9.09381
074002203002	0740022030	0740022	江西省	南昌市	66	2	0	1	1	0	2	2	2	2	1	2	2	1	1	1	0	1	23	23	2	2	0	2	1	2	2	2	2	2	2			0	1	2	3	4	14	1	4	27250	1	2020	10.2128
074002207001	0740022070	0740022	江西省	南昌市	62	2	1	2	1	0	2	2	2	2	1	2	2	1	2	2	0	1	24	24	5	2	0	2	1	2	2	2	2	2	2			0	1	1	9	4	18	1	4	6200	1	2020	8.7323
074002208001	0740022080	0740022	江西省	南昌市	64	2	0	1	1	0	2	2	2	2	1	2	2	2	1	1	2	2	24	24	3	1	2	1	5	1	2	1	2	2	2	1	2	1	2	1	8	4	10	1	4	23700	1	2020	10.0732
074002208002	0740022080	0740022	江西省	南昌市	67	2	1	1	1	0	2	2	2	2	1	2	2	2	2	2	3	2	23	24	3	2	0	2	1	2	2	2	2	2	2			0	1	1	16	3	13	1	4	23700	1	2020	10.0732
074002209001	0740022090	0740022	江西省	南昌市	69	2	0	1	2	0	2	2	2	2	1	2	2	1	1	1	4	2	24	24	3	2	3	1	3	2	2	2	2	2	2			0	2	1	12.6667	3	21	2	4	35100	1	2020	10.466
074002209002	0740022090	0740022	江西省	南昌市	74	3	1	1	2	0	2	2	2	2	1	2	2	1	1	1	2	2	24	24	3	1	2	1	5	1	1	1	2	2	2	1	2	1	2	1	15	3	18	1	4	35100	1	2020	10.466
074002210001	0740022100	0740022	江西省	南昌市	69	2	1	1	1	0	2	2	2	2	1	2	2	1	2	2	3	2	24	24	1	2	0	2	1	2	2	2	2	2	2			0	1	1	16.6667	3	19	1	3	15100	2	2020	9.62245
074002210002	0740022100	0740022	江西省	南昌市	68	2	0	1	1	0	2	2	2	2	1	2	2	1	1	2	4	2	24	22	2	2	0	2	1	2	2	2	2	2	2			0	1	1	3.33333	4	15	1	4	15100	2	2020	9.62245
074002211001	0740022110	0740022	江西省	南昌市	78	3	0	1	1	0	2	2	2	2	2	2	2	2	1	1	0	1	24	24	4	2	0	2	1	2	2	2	2	2	2			0	1	2	8.66667	4	2	1	4	7600	1	2020	8.9359
074002212001	0740022120	0740022	江西省	南昌市	66	2	1	1	2	0	2	2	2	2	1	2	2	2	2	2	2	2	24	24	2	2	1	1	2	2	2	2	2	2	2			0	2	1	7	4	18	1	3	2100	1	2020	7.64969
074002212002	0740022120	0740022	江西省	南昌市	66	2	0	1	1	0	2	2	2	2	1	2	2	2	1	1	6	2	24	24	1	2	1	1	2	2	2	2	2	2	2			0	2	2	2	4	11	1	4	2100	1	2020	7.64969
074002213001	0740022130	0740022	江西省	南昌市	68	2	1	1	1	0	2	2	2	2	1	2	2	1	2	2	1	2	21	24	2	2	2	1	3	2	2	2	2	2	2			0	2	1	4	4	29	2	3	16080	1	2020	9.68533
074002215001	0740022150	0740022	江西省	南昌市	79	3	1	1	2	0	2	2	2	2	1	2	2	1	2	2	2	2	24	24	3	2	1	1	2	2	2	2	2	2	2			0	2	2	5	4	0	1	3	11200	1	2020	9.32367
074002215002	0740022150	0740022	江西省	南昌市	78	3	0	1	1	0	2	2	2	2	1	2	2	1	1	1	1	2	24	24	3	2	1	1	2	2	2	2	2	2	2			0	2	1	2	4	19	1	4	11200	1	2020	9.32367
074002217001	0740022170	0740022	江西省	南昌市	60	2	0	1	1	0	2	2	2	2	1	2	2	1	1	1	1	2	24	24	3	1	0	2	4	1	2	2	2	2	2	2		1	1	1	6	4	10	1	4	47800	1	2020	10.7748
074002217002	0740022170	0740022	江西省	南昌市	64	2	1	1	2	0	2	2	2	2	1	2	2	1	2	2	2	2	24	24	5	2	0	2	1	2	2	2	2	2	2			0	1	1	11.3333	3	11	1	4	47800	2	2020	10.7748
074002219001	0740022190	0740022	江西省	南昌市	77	3	0	2	1	0	2	2	2	2	1	2	2	1	1	1	4	2	24	24	2	2	0	2	1	2	2	2	2	2	2			0	1	1	7.66667	4	26	2	3	9840	1	2020	9.19421
074002221001	0740022210	0740022	江西省	南昌市	68	2	0	2	1	0	2	2	2	2	1	2	2	1	1	1	3	2	24	24	3	2	2	1	3	2	2	2	2	2	2			0	2	1	6.33333	4	16	1	3	3400	1	2020	8.13153
074002301001	0740023010	0740023	江西省	南昌市	66	2	0	2	1	0	2	2	2	2	1	2	2	2	1	1	1	2	24	24	3	2	2	1	3	2	2	2	2	2	2			0	2	1	4	4	14	1	4	9040	1	2020	9.10941
074002302001	0740023020	0740023	江西省	南昌市	65	2	0	1	1	0	2	2	2	2	1	2	2	1	1	1	1	2	24	24	3	2	0	2	1	2	2	2	2	2	2			0	1	1	1	4	16	1	3	5000	1	2020	8.51719
074002302002	0740023020	0740023	江西省	南昌市	69	2	1	1	1	0	2	2	2	2	1	2	2	1	2	2	1	2	24	24	3	2	0	2	1	2	2	2	2	2	2			0	1	1	2	4	34	2	4	5000	1	2020	8.51719
074002303002	0740023030	0740023	江西省	南昌市	70	3	0	2	1	0	2	2	2	2	2	2	2	2	1	1	0	1	24	24	3	2	1	1	2	2	2	2	2	2	2			0	2	1	4	4	3	1	3	8000	1	2020	8.9872
074002304001	0740023040	0740023	江西省	南昌市	84	4	0	2	1	0	2	2	2	2	1	2	2	1	1	2	2	2	24	24	4	2	0	2	1	2	2	2	2	2	2			0	1	1	3	4	5	1	3	17000	1	2020	9.74097
074002305001	0740023050	0740023	江西省	南昌市	68	2	1	1	1	0	2	2	2	2	1	2	2	2	2	2	2	2	24	24	3	2	1	1	2	2	2	2	2	2	2			0	2	1	12	3	17	1	4	10800	1	2020	9.2873
074002305002	0740023050	0740023	江西省	南昌市	64	2	0	1	1	0	2	2	2	2	1	2	2	2	1	2	0	1	24	24	3	2	0	2	1	2	2	2	2	2	2			0	1	1	5	4	20	2	4	10800	1	2020	9.2873
074002312001	0740023120	0740023	江西省	南昌市	76	3	0	1	1	0	2	2	2	2	1	2	2	2	1	1	3	2	23	24	2	2	0	2	1	2	2	2	2	2	2			0	1	1	2	4	11	1	4	24000	1	2020	10.0858
074002313001	0740023130	0740023	江西省	南昌市	72	3	0	2	1	0	2	2	2	2	1	2	2	1	1	1	6	2	21	22	2	1	2	1	5	1	2	1	2	2	2	1	2	1	2	1	8.66667	4	14	1	4	7000	1	2020	8.85367
074002314002	0740023140	0740023	江西省	南昌市	64	2	1	1	1	0	2	2	2	2	2	2	2	2	2	2	2	2	22	23	3	2	0	2	1	2	2	2	2	2	2			0	1	2	2	4	32	2	3	20300	1	2020	9.91838
074002315001	0740023150	0740023	江西省	南昌市	65	2	0	2	2	0	2	2	2	2	2	2	2	2	1	1	1	2	24	24	3	1	0	2	4	1	1	1	2	2	2	1	2	1	1	1	19.3333	3	29	2	4	49200	1	2020	10.8036
074002316001	0740023160	0740023	江西省	南昌市	72	3	1	1	1	0	2	2	2	2	1	2	2	2	2	2	0	1	24	24	5	2	0	2	1	2	2	2	2	2	2			0	1	1	21.6667	2	13	1	4	6400	1	2020	8.76405
074002316002	0740023160	0740023	江西省	南昌市	69	2	0	1	1	0	2	2	2	2	2	2	2	2	1	2	6	2	22	24	1	2	0	2	1	2	2	2	2	2	2			0	1	1	8.66667	4	20	2	1	6400	1	2020	8.76405
074002317002	0740023170	0740023	江西省	南昌市	67	2	1	1	2	0	2	2	2	2	1	2	2	1	2	2	2	2	24	24	1	1	0	2	4	1	1	1	2	2	2	1	1	1	1	2	10.6667	3	17	1	4	54400	1	2020	10.9041
074002318001	0740023180	0740023	江西省	南昌市	62	2	0	1	2	0	2	2	2	2	1	2	2	1	2	2	0	1	24	18	3	2	0	2	1	2	2	2	2	2	2			0	1	1	1	4	13	1	5	12800	1	2020	9.4572
074002318002	0740023180	0740023	江西省	南昌市	67	2	1	1	2	0	2	2	2	2	1	2	2	1	2	2	5	2	23	24	3	2	1	1	2	2	2	2	2	2	2			0	2	1	15	3	21	2	3	12800	1	2020	9.4572
074004111002	0740041110	0740041	江西省	南昌市	71	3	1	1	2	1	2	1	2	2	2	2	2	1	2	1	4	2	24	19	3	2	1	1	2	2	2	2	2	2	2			0	2	1	16	3	21	2	3	118800	1	2020	11.6852
074004112001	0740041120	0740041	江西省	南昌市	62	2	1	1	3	1	2	1	2	2	2	2	2	1	1	2	0	1	24	24	3	1	0	2	4	2	1	2	2	1	2	1	1	1	1	1	19	3	15	1	3	81600	1	2020	11.3096
074004112002	0740041120	0740041	江西省	南昌市	65	2	0	1	2	1	2	1	2	2	2	2	2	1	1	1	4	2	24	24	3	1	1	1	5	1	1	2	1	2	2	1	1	1	2	1	4	4	13	1	3	81600	1	2020	11.3096
074004116001	0740041160	0740041	江西省	南昌市	70	3	1	1	4	1	2	2	2	2	2	1	2	1	1	2	5	2	24	24	3	1	1	1	5	1	1	1	2	2	2	1	1	1	2	1	19.3333	3	14	1	4	248000	1	2020	12.4212
074004116002	0740041160	0740041	江西省	南昌市	63	2	0	1	3	1	2	1	2	2	2	2	2	1	1	2	1	2	24	24	2	1	1	1	5	1	1	1	1	2	2	1	1	1	2	1	26	2	11	1	4	248000	1	2020	12.4212
074004201001	0740042010	0740042	江西省	南昌市	79	3	0	2	1	1	2	1	2	2	2	2	2	2	1	1	0	1	24	24	3	2	0	2	1	2	2	2	2	2	2			0	1	1	16	3	14	1	3	37700	1	2020	10.5374
074004206001	0740042060	0740042	江西省	南昌市	61	2	0	1	2	1	2	1	2	2	2	2	2	1	1	1	1	2	24	24	3	1	1	1	5	2	1	2	1	2	2	1	1	1	2	1	18.6667	3	14	1	3	98600	1	2020	11.4988
074004206002	0740042060	0740042	江西省	南昌市	66	2	1	1	2	1	2	1	2	2	2	2	2	1	2	2	2	2	24	23	3	1	0	2	4	2	1	1	2	1	2	1	1	1	1	1	11.6667	3	13	1	2	98600	1	2020	11.4988
074004313001	0740043130	0740043	江西省	南昌市	60	2	0	2	4	1	2	1	2	2	2	2	2	1	1	1	6	2	22	21	2	1	1	1	5	1	1	1	2	2	2	1	1	1	2	1	22.3333	2	36	2	2	34800	1	2020	10.4574
074004321001	0740043210	0740043	江西省	南昌市	77	3	1	1	3	1	2	1	2	2	2	2	2	1	2	2	4	2	16	12	2	1	3	1	5	1	1	1	1	2	2	1	1	1	2	1	18.3333	3	22	2	5	94398	1	2020	11.4553
074057104001	0740571040	0740571	江西省	南昌市	69	2	0	2	4	1	2	1	2	2	2	2	2	1	1	1	1	2	24	24	4	1	3	1	5	1	1	2	2	1	2	1	1	1	2	1	21	2	20	2	3	61360	1	2020	11.0245
074057119002	0740571190	0740571	江西省	南昌市	60	2	1	1	4	1	2	1	2	2	2	2	2	1	2	2	4	2	23	24	2	1	1	1	5	1	1	2	2	2	1	1	1	1	2	1	19.6667	3	12	1	3	168796	1	2020	12.0364
074057201101	0740572011	0740572	江西省	南昌市	60	2	1	1	2	0	2	2	1	2	2	2	2	1	2	2	2	2	24	24	4	1	3	1	5	1	1	1	2	2	2	1	1	1	2	1	17	3	15	1	4	22600	1	2020	10.0257
074057205001	0740572050	0740572	江西省	南昌市	72	3	0	1	1	0	2	2	2	2	1	2	2	1	1	2	2	2	24	24	2	2	1	1	2	2	2	2	2	2	2			0	2	1	4.66667	4	10	1	5	29480	1	2020	10.2915
074057206001	0740572060	0740572	江西省	南昌市	77	3	1	1	1	0	2	2	2	2	1	2	2	1	2	1	2	2	23	22	3	2	0	2	1	2	2	2	2	2	2			0	1	1	1	4	19	1	3	59040	1	2020	10.986
074057206002	0740572060	0740572	江西省	南昌市	75	3	0	1	2	0	2	2	2	2	1	2	2	1	1	1	1	2	21	24	3	2	1	1	2	2	2	2	2	2	2			0	2	1	22	2	27	2	3	59040	1	2020	10.986
074057208001	0740572080	0740572	江西省	南昌市	68	2	0	1	2	1	2	1	2	2	2	2	2	1	1	1	1	2	24	24	3	2	0	2	1	2	2	2	2	2	2			0	1	1	18.6667	3	20	2	4	119000	1	2020	11.6869
074057211001	0740572110	0740572	江西省	南昌市	60	2	0	1	1	0	2	2	1	2	2	2	2	1	1	1	2	2	24	23	3	2	0	2	1	2	2	2	2	2	2			0	1	1	6.66667	4	18	1	5	99999	1	2020	11.5129
074057211002	0740572110	0740572	江西省	南昌市	62	2	1	1	2	0	2	2	1	2	2	2	2	1	2	2	1	2	24	24	3	2	0	2	1	2	2	2	2	2	2			0	1	1	22	2	10	1	3	99999	1	2020	11.5129
074057212001	0740572120	0740572	江西省	南昌市	65	2	0	1	1	0	2	2	1	2	2	2	2	1	2	1	4	2	24	24	2	2	0	2	1	2	2	2	2	2	2			0	1	1	5.66667	4	34	2	2	54200	1	2020	10.9004
074057215001	0740572150	0740572	江西省	南昌市	87	4	0	2	1	0	2	2	2	1	2	2	2	1	1	1	1	2	24	24	3	2	0	2	1	2	2	2	2	2	2			0	1	1	7.66667	4	16	1	4	93300	1	2020	11.4436
074057223001	0740572230	0740572	江西省	南昌市	90	4	0	2	1	0	2	2	2	2	1	2	2	1	1	1	2	2	24	24	3	2	2	1	3	2	2	2	2	2	2			0	2	1	9	4	10	1	4	3740	1	2020	8.22684
074057224001	0740572240	0740572	江西省	南昌市	64	2	1	1	2	1	2	1	2	2	2	2	2	1	2	2	0	1	24	24	5	2	1	1	2	2	2	2	2	2	2			0	2	1	11.6667	3	12	1	4	82700	1	2020	11.323
074057308001	0740573080	0740573	江西省	南昌市	82	4	1	1	4	1	2	2	2	2	2	1	2	1	2	2	6	2	22	18	2	1	0	2	4	1	1	1	2	2	1	1	2	1	1	1	19.3333	3	15	1	4	103200	1	2020	11.5444
074057308002	0740573080	0740573	江西省	南昌市	73	3	0	1	4	1	2	1	2	2	2	2	2	1	1	1	1	2	24	24	3	1	1	1	5	1	2	1	1	2	2	1	1	1	2	1	24.3333	2	15	1	3	103200	1	2020	11.5444
074057311001	0740573110	0740573	江西省	南昌市	76	3	0	2	3	1	2	1	2	2	2	2	2	1	1	2	3	2	24	24	3	2	0	2	1	2	2	2	2	2	2			0	1	1	15.6667	3	27	2	3	39600	1	2020	10.5866
074631101001	0746311010	0746311	江西省	宜春市	81	4	1	1	1	0	2	2	2	2	2	2	2	1	1	1	0	1	24	24	3	2	0	2	1	2	2	2	2	2	2			0	1	1	9	4	23	2	3	11400	1	2020	9.34137
074631101002	0746311010	0746311	江西省	宜春市	76	3	0	1	1	0	2	2	2	2	2	2	2	1	1	1	3	2	23	24	3	2	1	1	2	2	2	2	2	2	2			0	2	1	3	4	11	1	3	11400	1	2020	9.34137
074631102001	0746311020	0746311	江西省	宜春市	73	3	0	1	1	0	2	2	2	2	1	2	2	1	1	2	1	2	24	24	3	2	0	2	1	2	2	2	2	2	2			0	1	1	16	3	11	1	4	7800	1	2020	8.96188
074631102002	0746311020	0746311	江西省	宜春市	76	3	1	1	2	0	2	2	2	2	1	2	2	1	1	1	2	2	16	12	3	2	0	2	1	2	2	2	2	2	2			0	1	1	14.6667	3	28	2	4	7800	1	2020	8.96188
074631103002	0746311030	0746311	江西省	宜春市	60	2	1	1	2	0	2	2	2	2	1	2	2	1	2	2	1	2	24	24	3	2	1	1	2	2	2	2	2	2	2			0	2	1	17	3	20	2	4	57260	1	2020	10.9554
074631107002	0746311070	0746311	江西省	宜春市	78	3	1	1	1	0	2	2	2	2	1	2	2	1	2	1	8	2	22	20	1	2	0	2	1	2	2	2	2	2	2			0	1	1	13	3	33	2	3	10000	1	2020	9.21034
074631109002	0746311090	0746311	江西省	宜春市	61	2	1	1	2	0	2	2	2	2	1	2	2	1	1	1	2	2	24	24	3	1	0	2	4	2	1	1	2	2	2	1	2	1	1	1	13.6667	3	16	1	4	34585	2	2020	10.4512
074631111001	0746311110	0746311	江西省	宜春市	65	2	1	1	1	0	2	2	2	2	1	2	2	1	2	2	3	2	24	24	4	2	0	2	1	2	2	2	2	2	2			0	1	1	8.33333	4	19	1	1	3000	1	2020	8.00637
074631111002	0746311110	0746311	江西省	宜春市	60	2	0	1	1	0	2	2	2	2	1	2	2	1	1	1	2	2	18	15	4	2	0	2	1	2	2	2	2	2	2			0	1	1	7	4	6	1	3	3000	1	2020	8.00637
074631112001	0746311120	0746311	江西省	宜春市	67	2	0	2	1	0	2	2	2	2	1	2	2	1	1	1	0	1	24	20	4	2	0	2	1	2	2	2	2	2	2			0	1	1	2	4	11	1	4	4900	1	2020	8.49699
074631113001	0746311130	0746311	江西省	宜春市	63	2	0	1	1	0	2	2	2	2	1	2	2	2	1	1	2	2	22	24	3	2	0	2	1	2	2	2	2	2	2			0	1	2	4	4	15	1	4	5000	1	2020	8.51719
074631113002	0746311130	0746311	江西省	宜春市	64	2	1	1	1	0	2	2	2	2	1	2	2	2	2	1	5	2	24	23	2	2	1	1	2	2	2	2	2	2	2			0	2	1	12.6667	3	17	1	3	5000	1	2020	8.51719
074631115002	0746311150	0746311	江西省	宜春市	60	2	1	1	3	0	2	2	2	2	1	2	2	1	2	2	1	2	24	24	4	1	0	2	4	2	1	1	2	2	2	1	1	1	1	1	23.6667	2	17	1	3	57000	1	2020	10.9508
074631116002	0746311160	0746311	江西省	宜春市	61	2	0	1	2	0	2	2	2	2	1	2	2	1	1	1	1	2	24	24	3	2	0	2	1	2	2	2	2	2	2			0	1	1	20	3	20	2	4	104500	1	2020	11.5569
074631117002	0746311170	0746311	江西省	宜春市	60	2	1	1	2	0	2	2	2	2	1	2	2	1	2	2	1	2	24	24	3	2	0	2	1	2	2	2	2	2	2			0	1	1	22.3333	2	15	1	4	11300	1	2020	9.33256
074631118001	0746311180	0746311	江西省	宜春市	65	2	1	1	1	0	2	2	2	2	1	2	2	1	2	2	8	2	23	24	3	2	2	1	3	2	2	2	2	2	2			0	2	1	8	4	13	1	3	3310	1	2020	8.1047
074631118002	0746311180	0746311	江西省	宜春市	64	2	0	1	1	0	2	2	2	2	1	2	2	1	1	1	6	2	21	23	1	1	0	2	4	1	2	2	2	2	2	1	2	1	1	1	10.3333	3	25	2	3	3310	1	2020	8.1047
074631119001	0746311190	0746311	江西省	宜春市	62	2	0	1	1	0	2	2	2	2	1	2	2	1	1	1	0	1	24	24	5	2	0	2	1	2	2	2	2	2	2			0	1	1	13	3	15	1	3	15400	2	2020	9.64212
074631119002	0746311190	0746311	江西省	宜春市	61	2	1	1	3	0	2	2	2	2	1	2	2	1	2	2	1	2	24	24	4	2	0	2	1	2	2	2	2	2	2			0	1	2	20	3	10	1	3	15400	2	2020	9.64212
074631120001	0746311200	0746311	江西省	宜春市	64	2	1	1	2	0	2	2	2	2	1	2	2	1	2	1	0	1	24	24	5	2	0	2	1	2	2	2	2	2	2			0	1	1	19.3333	3	16	1	3	50800	1	2020	10.8357
074631120002	0746311200	0746311	江西省	宜春市	61	2	0	1	1	0	2	2	2	2	1	2	2	1	1	1	3	2	24	24	3	2	2	1	3	2	2	2	2	2	2			0	2	1	17.3333	3	20	2	2	50800	1	2020	10.8357
074631122001	0746311220	0746311	江西省	宜春市	82	4	0	2	1	0	2	2	2	2	2	2	2	1	1	1	0	1	23	24	2	2	1	1	2	2	2	2	2	2	2			0	2	1	4	4	10	1	4	7000	1	2020	8.85367
074631126001	0746311260	0746311	江西省	宜春市	69	2	1	1	2	0	2	2	2	2	1	2	2	1	2	1	0	1	24	24	3	2	2	1	3	2	2	2	2	2	2			0	2	1	19.6667	3	18	1	4	1920	1	2020	7.56008
074631126002	0746311260	0746311	江西省	宜春市	67	2	0	1	1	0	2	2	2	2	1	2	2	1	1	1	0	1	23	22	3	2	1	1	2	2	2	2	2	2	2			0	2	1	3	4	29	2	4	1920	1	2020	7.56008
074631201001	0746312010	0746312	江西省	宜春市	64	2	1	2	1	0	2	2	2	2	1	2	2	1	1	1	2	2	17	15	2	2	0	2	1	2	2	2	2	2	2			0	1	2	10	3	34	2	4	3397	1	2020	8.13065
074631202001	0746312020	0746312	江西省	宜春市	69	2	0	1	1	0	2	2	2	2	1	2	2	2	1	1	0	1	24	24	2	2	0	2	1	2	2	2	2	2	2			0	1	1	1	4	16	1	3	1319	1	2020	7.18463
074631202002	0746312020	0746312	江西省	宜春市	71	3	1	1	2	0	2	2	2	2	1	2	2	2	1	2	6	2	24	24	3	2	0	2	1	2	2	2	2	2	2			0	1	1	15.6667	3	21	2	5	1319	1	2020	7.18463
074631204001	0746312040	0746312	江西省	宜春市	60	2	1	1	3	0	2	2	1	2	2	2	2	1	1	2	1	2	24	24	3	1	0	2	4	2	1	1	2	2	2	1	1	1	1	1	17.3333	3	23	2	4	20380	1	2020	9.92231
074631205002	0746312050	0746312	江西省	宜春市	74	3	0	2	1	0	2	2	2	2	2	2	2	2	1	1	2	2	22	19	3	2	1	1	2	2	2	2	2	2	2			0	2	1	0	4	16	1	3	1900	1	2020	7.54961
074631206001	0746312060	0746312	江西省	宜春市	67	2	1	1	1	0	2	2	2	2	1	2	2	1	2	2	3	2	21	21	1	1	2	1	5	1	1	1	2	2	2	1	1	1	2	1	16.3333	3	28	2	2	16719	1	2020	9.7243
074631206002	0746312060	0746312	江西省	宜春市	65	2	0	1	2	0	2	2	2	2	1	2	2	1	1	1	1	2	24	24	3	1	2	1	5	1	1	1	2	2	2	1	1	1	2	1	13.3333	3	33	2	2	16719	1	2020	9.7243
074631208001	0746312080	0746312	江西省	宜春市	65	2	1	1	2	0	2	2	2	2	1	2	2	1	2	1	2	2	24	24	3	2	0	2	1	2	2	2	2	2	2			0	1	1	18.3333	3	14	1	3	2400	1	2020	7.78322
074631208002	0746312080	0746312	江西省	宜春市	61	2	0	1	1	0	2	2	2	2	1	2	2	1	1	1	3	2	24	24	3	2	1	1	2	2	2	2	2	2	2			0	2	1	10.6667	3	26	2	3	2400	1	2020	7.78322
074631210001	0746312100	0746312	江西省	宜春市	75	3	1	1	1	0	2	2	2	2	1	2	2	1	2	2	4	2	24	24	2	2	2	1	3	2	2	2	2	2	2			0	2	1	8.33333	4	17	1	4	8300	1	2020	9.02401
074631210002	0746312100	0746312	江西省	宜春市	70	3	0	1	1	0	2	2	2	2	1	2	2	1	2	2	3	2	22	23	3	2	2	1	3	2	2	2	2	2	2			0	2	1	9	4	29	2	4	8300	1	2020	9.02401
074631213002	0746312130	0746312	江西省	宜春市	67	2	1	2	1	0	2	2	2	2	1	2	2	1	1	2	0	1	24	24	3	2	0	2	1	2	2	2	2	2	2			0	1	1	21.3333	2	10	1	3	2000	2	2020	7.6009
074631214001	0746312140	0746312	江西省	宜春市	69	2	1	1	1	0	2	2	2	2	1	2	2	1	1	2	2	2	24	24	3	2	1	1	2	2	2	2	2	2	2			0	2	1	18.6667	3	11	1	3	5200	1	2020	8.55641
074631214002	0746312140	0746312	江西省	宜春市	66	2	0	1	1	0	2	2	2	2	2	2	2	1	1	2	3	2	23	24	3	2	2	1	3	2	2	2	2	2	2			0	2	1	2	4	12	1	4	5200	1	2020	8.55641
074631217002	0746312170	0746312	江西省	宜春市	70	3	1	1	1	0	2	2	2	2	1	2	2	1	2	1	2	2	23	24	5	2	0	2	1	2	2	2	2	2	2			0	1	1	2	4	19	1	4	5000	1	2020	8.51719
074631218001	0746312180	0746312	江西省	宜春市	80	4	0	2	1	0	2	2	2	2	2	2	2	1	1	2	0	1	24	24	4	2	1	1	2	2	2	2	2	2	2			0	2	1	0	4	13	1	4	4399	1	2020	8.38913
074631302001	0746313020	0746313	江西省	宜春市	60	2	0	1	1	0	2	2	2	2	2	2	2	1	1	1	1	2	18	19	3	2	2	1	3	2	2	2	2	2	2			0	2	1	16.6667	3	30	2	2	1960	1	2020	7.5807
074631302002	0746313020	0746313	江西省	宜春市	64	2	1	1	1	0	2	2	2	2	1	2	2	2	1	1	2	2	24	24	2	2	0	2	1	2	2	2	2	2	2			0	1	1	13	3	24	2	3	1960	1	2020	7.5807
074631303001	0746313030	0746313	江西省	宜春市	68	2	1	1	1	0	2	2	1	2	2	2	2	1	1	2	2	2	23	24	3	2	0	2	1	2	2	2	2	2	2			0	1	1	17.6667	3	24	2	3	6399	1	2020	8.7639
074631303002	0746313030	0746313	江西省	宜春市	60	2	0	1	1	0	2	2	1	2	2	2	2	1	1	1	2	2	24	21	2	1	1	1	5	2	1	1	2	2	1	1	1	1	2	1	15.6667	3	25	2	4	6399	1	2020	8.7639
074631304002	0746313040	0746313	江西省	宜春市	69	2	0	2	1	0	2	2	2	2	1	2	2	1	1	1	3	2	24	24	3	2	0	2	1	2	2	2	2	2	2			0	1	1	10.6667	3	18	1	2	4200	1	2020	8.34284
074631307001	0746313070	0746313	江西省	宜春市	71	3	0	2	2	0	2	2	2	2	1	2	2	1	1	1	4	2	24	24	2	2	1	1	2	2	2	2	2	2	2			0	2	1	24.3333	2	12	1	4	11844	1	2020	9.37958
074631310001	0746313100	0746313	江西省	宜春市	69	2	1	1	3	1	2	1	2	2	2	2	2	1	2	1	5	2	24	24	2	2	0	2	1	2	2	2	2	2	2			0	1	1	11	3	24	2	3	32200	1	2020	10.3797
074631310002	0746313100	0746313	江西省	宜春市	62	2	0	1	1	1	2	2	1	2	2	2	2	1	1	1	7	2	21	24	2	2	1	1	2	2	2	2	2	2	2			0	2	1	16	3	25	2	3	32200	1	2020	10.3797
074631311001	0746313110	0746313	江西省	宜春市	65	2	0	1	1	0	2	2	2	2	1	2	2	1	1	1	2	2	24	21	3	2	1	1	2	2	2	2	2	2	2			0	2	1	1	4	5	1	3	6899	1	2020	8.83913
074631313002	0746313130	0746313	江西省	宜春市	77	3	0	2	1	0	2	2	2	2	1	2	2	2	1	1	2	2	24	18	2	2	1	1	2	2	2	2	2	2	2			0	2	1	5.66667	4	40	2	2	2599	1	2020	7.86288
074631314001	0746313140	0746313	江西省	宜春市	64	2	0	1	1	0	2	2	2	2	1	2	2	1	1	2	2	2	24	24	5	1	2	1	5	1	2	1	2	2	2	1	2	1	2	1	4.66667	4	18	1	4	28800	1	2020	10.2681
074631314002	0746313140	0746313	江西省	宜春市	66	2	1	1	2	0	2	2	2	2	1	2	2	1	2	1	3	2	23	24	2	2	0	2	1	2	2	2	2	2	2			0	1	1	14.6667	3	27	2	4	28800	1	2020	10.2681
074631315001	0746313150	0746313	江西省	宜春市	60	2	1	1	3	0	2	2	2	2	1	2	2	1	2	2	4	2	24	24	3	2	0	2	1	2	2	2	2	2	2			0	1	1	18	3	12	1	3	600	1	2020	6.39693
074631316001	0746313160	0746313	江西省	宜春市	69	2	0	2	2	0	2	2	2	2	1	2	2	1	1	1	1	2	24	24	5	2	0	2	1	2	2	2	2	2	2			0	1	1	18.3333	3	10	1	4	7000	1	2020	8.85367
074631317001	0746313170	0746313	江西省	宜春市	79	3	0	1	1	0	2	2	2	2	1	2	2	1	1	1	7	2	23	24	2	2	0	2	1	2	2	2	2	2	2			0	1	1	0	4	33	2	3	11100	1	2020	9.3147
074631319001	0746313190	0746313	江西省	宜春市	75	3	0	2	1	0	2	2	2	2	1	2	2	2	1	1	2	2	24	22	3	2	2	1	3	2	2	2	2	2	2			0	2	1	9	4	22	2	5	7200	1	2020	8.88184
074631320001	0746313200	0746313	江西省	宜春市	61	2	0	1	1	0	2	2	2	2	1	2	2	2	1	1	4	2	24	24	4	2	0	2	1	2	2	2	2	2	2			0	1	1	19.6667	3	29	2	3	25700	1	2020	10.1542
074631320002	0746313200	0746313	江西省	宜春市	63	2	1	1	2	0	2	2	2	2	1	2	2	1	2	2	1	2	24	24	3	1	0	2	4	1	2	2	2	2	2	1	1	1	1	1	18.3333	3	15	1	3	25700	1	2020	10.1542
074631321001	0746313210	0746313	江西省	宜春市	70	3	1	1	3	0	2	2	2	2	1	2	2	1	2	2	0	1	24	24	3	2	0	2	1	2	2	2	2	2	2			0	1	2	21.3333	2	13	1	3	6000	1	2020	8.69951
074631321002	0746313210	0746313	江西省	宜春市	68	2	0	1	1	0	2	2	2	2	1	2	2	2	1	1	2	2	24	24	2	2	0	2	1	2	2	2	2	2	2			0	1	1	10.6667	3	24	2	4	6000	1	2020	8.69951
074631323001	0746313230	0746313	江西省	宜春市	64	2	1	1	3	1	2	1	2	2	2	2	2	2	2	1	3	2	24	24	3	2	3	1	3	2	2	2	2	2	2			0	2	1	19	3	10	1	5	30800	2	2020	10.3353
074631323002	0746313230	0746313	江西省	宜春市	62	2	0	1	1	0	2	2	1	2	2	2	2	1	1	1	3	2	24	24	3	2	1	1	2	2	2	2	2	2	2			0	2	1	18	3	16	1	3	30800	2	2020	10.3353
[truncated: 5,785 more rows]
[truncated: 1 more columns]
